# Supplementary material for: GelFAP: Gene Functional Analysis Platform for Gastrodia elata
Source: Front Plant Sci. 2020 Oct 22;11:563237. doi: 10.3389/fpls.2020.563237 (PMC7642037; doi:10.3389/fpls.2020.563237)
Supplement: Supplementary file 1 [file Table_1.XLSX]

## Sheet: Table S1
Table S1. Summary of RNA-seq datasets collected in G.elata.
Accession (SPR)	Accession (SRA)	Discription	Mapping ratio
			Left	Right	Overall	Paired
In House	Gastro_1	Gastrodia elata tuber	0.859	0.852	0.855	0.792
	Gastro_2	Gastrodia elata tuber	0.856	0.851	0.854	0.791
	Gastro_3	Gastrodia elata tuber	0.864	0.86	0.862	0.8
	Juven_1	Juvenile tuber	0.917	0.91	0.914	0.869
	Juven_2	Juvenile tuber	0.913	0.904	0.908	0.861
	Juven_3	Juvenile tuber	0.908	0.903	0.905	0.857
	Mother_Gastro_1	Mother tuber of Gastrodia elata	0.425	0.419	0.422	0.385
	Mother_Gastro_2	Mother tuber of Gastrodia elata	0.726	0.722	0.724	0.691
	Mother_Gastro_3	Mother tuber of Gastrodia elata	0.666	0.655	0.661	0.597
	Mother_Juven_1	Mother tuber of Juvenile	0.724	0.721	0.723	0.688
	Mother_Juven_2	Mother tuber of Juvenile	0.733	0.733	0.733	0.7
	Mother_Juven_3	Mother tuber of Juvenile	0.723	0.719	0.721	0.682
SRP064423	SRR2545914	Vegetative propagation corms	0.935	0.935	0.935	0.889
	SRR2545915	Juvenile tuber	0.916	0.915	0.915	0.882
SRP108465	SRR5643513	Five period of Gastrodia elata	0.824	0.679	0.751	0.638
	SRR5643514	Five period of Gastrodia elata	0.885	0.745	0.815	0.712
	SRR5643515	Five period of Gastrodia elata	0.854	0.716	0.785	0.68
	SRR5643524	Five period of Gastrodia elata	0.826	0.705	0.766	0.669
	SRR5643525	Five period of Gastrodia elata	0.908	0.834	0.871	0.787
	SRR5643528	Five period of Gastrodia elata	0.88	0.73	0.805	0.696
	SRR5643658	Five period of Gastrodia elata	0.884	0.746	0.815	0.711
	SRR5643659	Five period of Gastrodia elata	0.884	0.754	0.819	0.718
	SRR5643660	Five period of Gastrodia elata	0.885	0.746	0.815	0.709
	SRR5643661	Five period of Gastrodia elata	0.882	0.747	0.815	0.71
	SRR5643662	Five period of Gastrodia elata	0.877	0.744	0.811	0.704
	SRR5643663	Five period of Gastrodia elata	0.869	0.737	0.803	0.697
	SRR5643664	Five period of Gastrodia elata	0.893	0.755	0.824	0.72
SRP118053	SRR6049654	RNA sequencing of four kinds of G. elata samples (inbred Wu, inbred Hong, hybrid Wu-Hong and hybrid Hong-Wu)	0.834	0.784	0.809	0.695
	SRR6049655	RNA sequencing of four kinds of G. elata samples (inbred Wu, inbred Hong, hybrid Wu-Hong and hybrid Hong-Wu)	0.883	0.822	0.853	0.78
	SRR6049656	RNA sequencing of four kinds of G. elata samples (inbred Wu, inbred Hong, hybrid Wu-Hong and hybrid Hong-Wu)	0.812	0.757	0.784	0.655
	SRR6049657	RNA sequencing of four kinds of G. elata samples (inbred Wu, inbred Hong, hybrid Wu-Hong and hybrid Hong-Wu)	0.828	0.775	0.801	0.687
	SRR6049658	RNA sequencing of four kinds of G. elata samples (inbred Wu, inbred Hong, hybrid Wu-Hong and hybrid Hong-Wu)	0.775	0.726	0.75	0.626
	SRR6049659	RNA sequencing of four kinds of G. elata samples (inbred Wu, inbred Hong, hybrid Wu-Hong and hybrid Hong-Wu)	0.771	0.72	0.745	0.623
	SRR6049660	RNA sequencing of four kinds of G. elata samples (inbred Wu, inbred Hong, hybrid Wu-Hong and hybrid Hong-Wu)	0.799	0.752	0.775	0.654
	SRR6049661	RNA sequencing of four kinds of G. elata samples (inbred Wu, inbred Hong, hybrid Wu-Hong and hybrid Hong-Wu)	0.768	0.718	0.743	0.618
	SRR6049662	RNA sequencing of four kinds of G. elata samples (inbred Wu, inbred Hong, hybrid Wu-Hong and hybrid Hong-Wu)	0.784	0.736	0.76	0.634
	SRR6049663	RNA sequencing of four kinds of G. elata samples (inbred Wu, inbred Hong, hybrid Wu-Hong and hybrid Hong-Wu)	0.774	0.723	0.748	0.622
	SRR6049664	RNA sequencing of four kinds of G. elata samples (inbred Wu, inbred Hong, hybrid Wu-Hong and hybrid Hong-Wu)	0.816	0.745	0.781	0.638
	SRR6049665	RNA sequencing of four kinds of G. elata samples (inbred Wu, inbred Hong, hybrid Wu-Hong and hybrid Hong-Wu)	0.842	0.78	0.811	0.695

## Sheet: Table S2
Table S2. G. elata mannose-binding lectin antifungal proteins (GAFPs).
Protein ID	Pfam	InterproScan	Description
GWHPAAEX010734	PF01453.23	IPR036426	Bulb-type lectin domain superfamily
GWHPAAEX003516	PF01453.23	None	None
GWHPAAEX010147	PF01453.23	IPR036426	Bulb-type lectin domain superfamily
GWHPAAEX007002	PF01453.23	IPR036426	Bulb-type lectin domain superfamily
GWHPAAEX007003	PF01453.23	IPR001480	Bulb-type lectin domain
GWHPAAEX007000	PF01453.23	IPR036426	Bulb-type lectin domain superfamily									KEGG: 00400+5.4.99.5|MetaCyc: PWY-3461|MetaCyc: PWY-3462|MetaCyc: PWY-6120|MetaCyc: PWY-6627|MetaCyc: PWY-7626
GWHPAAEX002261	PF01453.23	IPR001480	Bulb-type lectin domain									KEGG: 00400+5.4.99.5|MetaCyc: PWY-3461|MetaCyc: PWY-3462|MetaCyc: PWY-6120|MetaCyc: PWY-6627|MetaCyc: PWY-7626
GWHPAAEX015331	PF01453.23	IPR001480	Bulb-type lectin domain									KEGG: 00400+5.4.99.5|MetaCyc: PWY-3461|MetaCyc: PWY-3462|MetaCyc: PWY-6120|MetaCyc: PWY-6627|MetaCyc: PWY-7626
GWHPAAEX015328	PF01453.23	IPR036426	Bulb-type lectin domain superfamily									KEGG: 00400+5.4.99.5|MetaCyc: PWY-3461|MetaCyc: PWY-3462|MetaCyc: PWY-6120|MetaCyc: PWY-6627|MetaCyc: PWY-7626
GWHPAAEX015333	PF01453.23	IPR001480	Bulb-type lectin domain									KEGG: 00400+5.4.99.5|MetaCyc: PWY-3461|MetaCyc: PWY-3462|MetaCyc: PWY-6120|MetaCyc: PWY-6627|MetaCyc: PWY-7626
GWHPAAEX015332	PF01453.23	IPR001480	Bulb-type lectin domain									Reactome: R-HSA-156588
GWHPAAEX016764	PF01453.23	IPR001480	Bulb-type lectin domain
GWHPAAEX002262	PF01453.23	IPR001480	Bulb-type lectin domain
GWHPAAEX003108	PF01453.23	IPR036426	Bulb-type lectin domain superfamily									Reactome: R-HSA-156588
GWHPAAEX007195	PF01453.23	IPR036426	Bulb-type lectin domain superfamily
GWHPAAEX002265	PF01453.23	IPR036426	Bulb-type lectin domain superfamily
GWHPAAEX010470	PF01453.23	IPR036426	Bulb-type lectin domain superfamily
GWHPAAEX007197	PF01453.23	IPR036426	Bulb-type lectin domain superfamily
GWHPAAEX001770	PF01453.23 PF00954.19 PF00069.24	None	None
												Reactome: R-HSA-936837
												Reactome: R-HSA-936837
												Reactome: R-HSA-936837
												Reactome: R-HSA-936837
												Reactome: R-HSA-936837
												Reactome: R-HSA-936837
												Reactome: R-HSA-936837
												Reactome: R-HSA-936837
												Reactome: R-HSA-936837
												Reactome: R-HSA-936837
												Reactome: R-HSA-936837
												Reactome: R-HSA-418359|Reactome: R-HSA-5578775|Reactome: R-HSA-936837
												MetaCyc: PWY-7511
												MetaCyc: PWY-7511
												KEGG: 00511+3.2.1.52|KEGG: 00513+3.2.1.52|KEGG: 00520+3.2.1.52|KEGG: 00531+3.2.1.52|KEGG: 00603+3.2.1.52|KEGG: 00604+3.2.1.52|MetaCyc: PWY-6902|MetaCyc: PWY-7822|MetaCyc: PWY-7883
												KEGG: 00511+3.2.1.52|KEGG: 00513+3.2.1.52|KEGG: 00520+3.2.1.52|KEGG: 00531+3.2.1.52|KEGG: 00603+3.2.1.52|KEGG: 00604+3.2.1.52|MetaCyc: PWY-6902|MetaCyc: PWY-7822|MetaCyc: PWY-7883|Reactome: R-HSA-1660662|Reactome: R-HSA-2022857|Reactome: R-HSA-2024101|Reactome: R-HSA-2160916
												KEGG: 00511+3.2.1.52|KEGG: 00513+3.2.1.52|KEGG: 00520+3.2.1.52|KEGG: 00531+3.2.1.52|KEGG: 00603+3.2.1.52|KEGG: 00604+3.2.1.52|MetaCyc: PWY-6902|MetaCyc: PWY-7822|MetaCyc: PWY-7883|Reactome: R-HSA-1660662|Reactome: R-HSA-2022857|Reactome: R-HSA-2024101|Reactome: R-HSA-2160916
												KEGG: 00511+3.2.1.52|KEGG: 00513+3.2.1.52|KEGG: 00520+3.2.1.52|KEGG: 00531+3.2.1.52|KEGG: 00603+3.2.1.52|KEGG: 00604+3.2.1.52|MetaCyc: PWY-6902|MetaCyc: PWY-7822|MetaCyc: PWY-7883|Reactome: R-HSA-1660662|Reactome: R-HSA-2022857|Reactome: R-HSA-2024101|Reactome: R-HSA-2160916
												KEGG: 00511+3.2.1.52|KEGG: 00513+3.2.1.52|KEGG: 00520+3.2.1.52|KEGG: 00531+3.2.1.52|KEGG: 00603+3.2.1.52|KEGG: 00604+3.2.1.52|MetaCyc: PWY-6902|MetaCyc: PWY-7822|MetaCyc: PWY-7883|Reactome: R-HSA-1660662|Reactome: R-HSA-2022857|Reactome: R-HSA-2024101|Reactome: R-HSA-2160916
												KEGG: 00511+3.2.1.52|KEGG: 00513+3.2.1.52|KEGG: 00520+3.2.1.52|KEGG: 00531+3.2.1.52|KEGG: 00603+3.2.1.52|KEGG: 00604+3.2.1.52|MetaCyc: PWY-6902|MetaCyc: PWY-7822|MetaCyc: PWY-7883|Reactome: R-HSA-1660662|Reactome: R-HSA-2022857|Reactome: R-HSA-2024101|Reactome: R-HSA-2160916
												KEGG: 00511+3.2.1.52|KEGG: 00513+3.2.1.52|KEGG: 00520+3.2.1.52|KEGG: 00531+3.2.1.52|KEGG: 00603+3.2.1.52|KEGG: 00604+3.2.1.52|MetaCyc: PWY-6902|MetaCyc: PWY-7822|MetaCyc: PWY-7883|Reactome: R-HSA-1660662|Reactome: R-HSA-2022857|Reactome: R-HSA-2024101|Reactome: R-HSA-2160916
												KEGG: 00511+3.2.1.52|KEGG: 00513+3.2.1.52|KEGG: 00520+3.2.1.52|KEGG: 00531+3.2.1.52|KEGG: 00603+3.2.1.52|KEGG: 00604+3.2.1.52|MetaCyc: PWY-6902|MetaCyc: PWY-7822|MetaCyc: PWY-7883|Reactome: R-HSA-1660662|Reactome: R-HSA-2022857|Reactome: R-HSA-2024101|Reactome: R-HSA-2160916
												KEGG: 00511+3.2.1.52|KEGG: 00513+3.2.1.52|KEGG: 00520+3.2.1.52|KEGG: 00531+3.2.1.52|KEGG: 00603+3.2.1.52|KEGG: 00604+3.2.1.52|MetaCyc: PWY-6902|MetaCyc: PWY-7822|MetaCyc: PWY-7883|Reactome: R-HSA-1660662|Reactome: R-HSA-2022857|Reactome: R-HSA-2024101|Reactome: R-HSA-2160916
												KEGG: 00511+3.2.1.52|KEGG: 00513+3.2.1.52|KEGG: 00520+3.2.1.52|KEGG: 00531+3.2.1.52|KEGG: 00603+3.2.1.52|KEGG: 00604+3.2.1.52|MetaCyc: PWY-6902|MetaCyc: PWY-7822|MetaCyc: PWY-7883|Reactome: R-HSA-1660662|Reactome: R-HSA-2022857|Reactome: R-HSA-2024101|Reactome: R-HSA-2160916
												Reactome: R-HSA-936837
												Reactome: R-HSA-936837
												Reactome: R-HSA-936837
												Reactome: R-HSA-936837
												Reactome: R-HSA-936837
												Reactome: R-HSA-936837
												Reactome: R-HSA-936837
												Reactome: R-HSA-936837
												Reactome: R-HSA-936837
												Reactome: R-HSA-749476|Reactome: R-HSA-76061|Reactome: R-HSA-76066
												Reactome: R-HSA-749476|Reactome: R-HSA-76061|Reactome: R-HSA-76066
												Reactome: R-HSA-6811434|Reactome: R-HSA-983189
												Reactome: R-HSA-6811434|Reactome: R-HSA-983189
												Reactome: R-HSA-6811434|Reactome: R-HSA-983189
												Reactome: R-HSA-6811434|Reactome: R-HSA-983189
												Reactome: R-HSA-6811434|Reactome: R-HSA-983189
												Reactome: R-HSA-6811434|Reactome: R-HSA-983189
												Reactome: R-HSA-6811434|Reactome: R-HSA-983189
												Reactome: R-HSA-6811434|Reactome: R-HSA-983189
												Reactome: R-HSA-525793
												Reactome: R-HSA-525793
												Reactome: R-HSA-525793
												Reactome: R-HSA-525793
												Reactome: R-HSA-525793
												KEGG: 00260+2.1.2.1|KEGG: 00460+2.1.2.1|KEGG: 00630+2.1.2.1|KEGG: 00670+2.1.2.1|KEGG: 00680+2.1.2.1|MetaCyc: PWY-1622|MetaCyc: PWY-181|MetaCyc: PWY-2161|MetaCyc: PWY-2201|MetaCyc: PWY-3661|MetaCyc: PWY-3661-1|MetaCyc: PWY-3841|MetaCyc: PWY-5497|Reactome: R-HSA-196757
												Reactome: R-HSA-6804756
												Reactome: R-HSA-159236|Reactome: R-HSA-72163|Reactome: R-HSA-72187|Reactome: R-HSA-73856|Reactome: R-HSA-9010553|Reactome: R-HSA-975957
												Reactome: R-HSA-159236|Reactome: R-HSA-72163|Reactome: R-HSA-72187|Reactome: R-HSA-73856|Reactome: R-HSA-9010553|Reactome: R-HSA-975957
												MetaCyc: PWY-101
												MetaCyc: PWY-101
												MetaCyc: PWY-101
												MetaCyc: PWY-101
												MetaCyc: PWY-101
												MetaCyc: PWY-101
												MetaCyc: PWY-101
												MetaCyc: PWY-101
												MetaCyc: PWY-101
												Reactome: R-HSA-446205
												KEGG: 00500+2.4.1.15
												KEGG: 00940+1.11.1.7|MetaCyc: PWY-5461|MetaCyc: PWY-5466|MetaCyc: PWY-5469|MetaCyc: PWY-6824|MetaCyc: PWY-7214|MetaCyc: PWY-7445
												Reactome: R-HSA-2408557
												KEGG: 00940+1.11.1.7|MetaCyc: PWY-5461|MetaCyc: PWY-5466|MetaCyc: PWY-5469|MetaCyc: PWY-6824|MetaCyc: PWY-7214|MetaCyc: PWY-7445
												KEGG: 00940+1.11.1.7|MetaCyc: PWY-5461|MetaCyc: PWY-5466|MetaCyc: PWY-5469|MetaCyc: PWY-6824|MetaCyc: PWY-7214|MetaCyc: PWY-7445
												KEGG: 00940+1.11.1.7|MetaCyc: PWY-5461|MetaCyc: PWY-5466|MetaCyc: PWY-5469|MetaCyc: PWY-6824|MetaCyc: PWY-7214|MetaCyc: PWY-7445
												KEGG: 00940+1.11.1.7|MetaCyc: PWY-5461|MetaCyc: PWY-5466|MetaCyc: PWY-5469|MetaCyc: PWY-6824|MetaCyc: PWY-7214|MetaCyc: PWY-7445
												KEGG: 00940+1.11.1.7|MetaCyc: PWY-5461|MetaCyc: PWY-5466|MetaCyc: PWY-5469|MetaCyc: PWY-6824|MetaCyc: PWY-7214|MetaCyc: PWY-7445
												KEGG: 00940+1.11.1.7|MetaCyc: PWY-5461|MetaCyc: PWY-5466|MetaCyc: PWY-5469|MetaCyc: PWY-6824|MetaCyc: PWY-7214|MetaCyc: PWY-7445
												KEGG: 00940+1.11.1.7|MetaCyc: PWY-5461|MetaCyc: PWY-5466|MetaCyc: PWY-5469|MetaCyc: PWY-6824|MetaCyc: PWY-7214|MetaCyc: PWY-7445
												KEGG: 00940+1.11.1.7|MetaCyc: PWY-5461|MetaCyc: PWY-5466|MetaCyc: PWY-5469|MetaCyc: PWY-6824|MetaCyc: PWY-7214|MetaCyc: PWY-7445
												KEGG: 00940+1.11.1.7|MetaCyc: PWY-5461|MetaCyc: PWY-5466|MetaCyc: PWY-5469|MetaCyc: PWY-6824|MetaCyc: PWY-7214|MetaCyc: PWY-7445
												Reactome: R-HSA-110312|Reactome: R-HSA-110314|Reactome: R-HSA-110320|Reactome: R-HSA-174411|Reactome: R-HSA-5651801|Reactome: R-HSA-5655862|Reactome: R-HSA-5656121|Reactome: R-HSA-5656169|Reactome: R-HSA-5685942|Reactome: R-HSA-5696397|Reactome: R-HSA-5696400|Reactome: R-HSA-6782135|Reactome: R-HSA-6782210|Reactome: R-HSA-69091
												Reactome: R-HSA-110312|Reactome: R-HSA-110314|Reactome: R-HSA-110320|Reactome: R-HSA-174411|Reactome: R-HSA-176187|Reactome: R-HSA-5651801|Reactome: R-HSA-5655862|Reactome: R-HSA-5656121|Reactome: R-HSA-5656169|Reactome: R-HSA-5685938|Reactome: R-HSA-5685942|Reactome: R-HSA-5693607|Reactome: R-HSA-5693616|Reactome: R-HSA-5696397|Reactome: R-HSA-5696400|Reactome: R-HSA-6782135|Reactome: R-HSA-6782…
												KEGG: 04150+2.7.11.1|KEGG: 04151+2.7.11.1|KEGG: 04714+2.7.11.1|KEGG: 04926+2.7.11.1|KEGG: 05163+2.7.11.1|KEGG: 05165+2.7.11.1|KEGG: 05170+2.7.11.1
												KEGG: 00500+2.4.1.12|MetaCyc: PWY-1001
												MetaCyc: PWY-7511
												MetaCyc: PWY-7511
												MetaCyc: PWY-7511
												Reactome: R-HSA-532668|Reactome: R-HSA-6798695
												KEGG: 00500+2.4.1.13|MetaCyc: PWY-3801
												Reactome: R-HSA-71384
												Reactome: R-HSA-611105|Reactome: R-HSA-6799198
												Reactome: R-HSA-611105|Reactome: R-HSA-6799198
												Reactome: R-HSA-611105|Reactome: R-HSA-6799198
												Reactome: R-HSA-611105|Reactome: R-HSA-6799198
												Reactome: R-HSA-611105|Reactome: R-HSA-6799198
												Reactome: R-HSA-611105|Reactome: R-HSA-6799198
												Reactome: R-HSA-611105|Reactome: R-HSA-6799198
												Reactome: R-HSA-611105|Reactome: R-HSA-6799198
												Reactome: R-HSA-611105|Reactome: R-HSA-6799198
												Reactome: R-HSA-611105|Reactome: R-HSA-6799198
												Reactome: R-HSA-611105|Reactome: R-HSA-6799198
												Reactome: R-HSA-156827|Reactome: R-HSA-156902|Reactome: R-HSA-1799339|Reactome: R-HSA-192823|Reactome: R-HSA-2408557|Reactome: R-HSA-6791226|Reactome: R-HSA-72689|Reactome: R-HSA-72706|Reactome: R-HSA-72764|Reactome: R-HSA-9010553|Reactome: R-HSA-975956|Reactome: R-HSA-975957
												Reactome: R-HSA-6798695
												Reactome: R-HSA-6798695
												Reactome: R-HSA-6798695
												Reactome: R-HSA-6798695
												Reactome: R-HSA-6798695
												Reactome: R-HSA-6798695
												Reactome: R-HSA-446205
												Reactome: R-HSA-427975
												KEGG: 00500+2.4.1.21|MetaCyc: PWY-622
												KEGG: 00500+2.4.1.21|MetaCyc: PWY-622
												KEGG: 00500+2.4.1.21|MetaCyc: PWY-622
												Reactome: R-HSA-3214842
												Reactome: R-HSA-3214842
												Reactome: R-HSA-3214842
												Reactome: R-HSA-3214842
												Reactome: R-HSA-156827|Reactome: R-HSA-156902|Reactome: R-HSA-1799339|Reactome: R-HSA-192823|Reactome: R-HSA-2408557|Reactome: R-HSA-6791226|Reactome: R-HSA-72649|Reactome: R-HSA-72689|Reactome: R-HSA-72695|Reactome: R-HSA-72702|Reactome: R-HSA-72706|Reactome: R-HSA-72764|Reactome: R-HSA-9010553|Reactome: R-HSA-975956|Reactome: R-HSA-975957
												Reactome: R-HSA-156827|Reactome: R-HSA-156902|Reactome: R-HSA-1799339|Reactome: R-HSA-192823|Reactome: R-HSA-2408557|Reactome: R-HSA-6791226|Reactome: R-HSA-72649|Reactome: R-HSA-72689|Reactome: R-HSA-72695|Reactome: R-HSA-72702|Reactome: R-HSA-72706|Reactome: R-HSA-72764|Reactome: R-HSA-9010553|Reactome: R-HSA-975956|Reactome: R-HSA-975957
												Reactome: R-HSA-156827|Reactome: R-HSA-156902|Reactome: R-HSA-1799339|Reactome: R-HSA-192823|Reactome: R-HSA-2408557|Reactome: R-HSA-6791226|Reactome: R-HSA-72649|Reactome: R-HSA-72689|Reactome: R-HSA-72695|Reactome: R-HSA-72702|Reactome: R-HSA-72706|Reactome: R-HSA-72764|Reactome: R-HSA-9010553|Reactome: R-HSA-975956|Reactome: R-HSA-975957
												KEGG: 00970+6.1.1.16
												KEGG: 00970+6.1.1.16
												KEGG: 00970+6.1.1.16
												KEGG: 00970+6.1.1.16
												KEGG: 00970+6.1.1.16
												KEGG: 00970+6.1.1.16
												KEGG: 00970+6.1.1.16
												KEGG: 00970+6.1.1.16
												Reactome: R-HSA-8949664
												Reactome: R-HSA-8949664
												Reactome: R-HSA-381426|Reactome: R-HSA-8866427|Reactome: R-HSA-8957275|Reactome: R-HSA-8964038
												Reactome: R-HSA-381426|Reactome: R-HSA-8866427|Reactome: R-HSA-8957275|Reactome: R-HSA-8964038
												Reactome: R-HSA-176187|Reactome: R-HSA-176974|Reactome: R-HSA-68867|Reactome: R-HSA-68949|Reactome: R-HSA-68962
												Reactome: R-HSA-1445148|Reactome: R-HSA-1632852|Reactome: R-HSA-2151209|Reactome: R-HSA-380972|Reactome: R-HSA-5628897|Reactome: R-HSA-6804756|Reactome: R-HSA-9619483
												Reactome: R-HSA-389957
												Reactome: R-HSA-203927
												Reactome: R-HSA-203927
												Reactome: R-HSA-203927
												Reactome: R-HSA-203927|Reactome: R-HSA-426486
												Reactome: R-HSA-203927
												Reactome: R-HSA-203927
												Reactome: R-HSA-203927|Reactome: R-HSA-426486
												Reactome: R-HSA-203927
												Reactome: R-HSA-203927
												Reactome: R-HSA-203927
												Reactome: R-HSA-203927
												Reactome: R-HSA-203927|Reactome: R-HSA-426486
												KEGG: 00860+6.6.1.1|MetaCyc: PWY-5531|MetaCyc: PWY-7159
												KEGG: 00860+6.6.1.1|MetaCyc: PWY-5531|MetaCyc: PWY-7159
												KEGG: 00860+6.6.1.1|MetaCyc: PWY-5531|MetaCyc: PWY-7159
												KEGG: 00010+4.1.2.13|KEGG: 00030+4.1.2.13|KEGG: 00051+4.1.2.13|KEGG: 00680+4.1.2.13|KEGG: 00710+4.1.2.13|MetaCyc: PWY-1042|MetaCyc: PWY-1861|MetaCyc: PWY-5484|MetaCyc: PWY-6142|MetaCyc: PWY-7385|Reactome: R-HSA-70171|Reactome: R-HSA-70263
												KEGG: 00010+4.1.2.13|KEGG: 00030+4.1.2.13|KEGG: 00051+4.1.2.13|KEGG: 00680+4.1.2.13|KEGG: 00710+4.1.2.13|MetaCyc: PWY-1042|MetaCyc: PWY-1861|MetaCyc: PWY-5484|MetaCyc: PWY-6142|MetaCyc: PWY-7385|Reactome: R-HSA-70171|Reactome: R-HSA-70263
												KEGG: 04150+2.7.11.1|KEGG: 04151+2.7.11.1|KEGG: 04714+2.7.11.1|KEGG: 04926+2.7.11.1|KEGG: 05163+2.7.11.1|KEGG: 05165+2.7.11.1|KEGG: 05170+2.7.11.1|Reactome: R-HSA-6791226
												KEGG: 04150+2.7.11.1|KEGG: 04151+2.7.11.1|KEGG: 04714+2.7.11.1|KEGG: 04926+2.7.11.1|KEGG: 05163+2.7.11.1|KEGG: 05165+2.7.11.1|KEGG: 05170+2.7.11.1|Reactome: R-HSA-6791226
												KEGG: 04150+2.7.11.1|KEGG: 04151+2.7.11.1|KEGG: 04714+2.7.11.1|KEGG: 04926+2.7.11.1|KEGG: 05163+2.7.11.1|KEGG: 05165+2.7.11.1|KEGG: 05170+2.7.11.1|Reactome: R-HSA-6791226
												KEGG: 00270+2.3.1.30|KEGG: 00920+2.3.1.30|KEGG: 00998+2.3.1.30|MetaCyc: PWY-6936|MetaCyc: PWY-7274|MetaCyc: PWY-7870
												KEGG: 00270+2.3.1.30|KEGG: 00920+2.3.1.30|KEGG: 00998+2.3.1.30|MetaCyc: PWY-6936|MetaCyc: PWY-7274|MetaCyc: PWY-7870
												Reactome: R-HSA-446205
												KEGG: 00270+2.3.1.30|KEGG: 00920+2.3.1.30|KEGG: 00998+2.3.1.30|MetaCyc: PWY-6936|MetaCyc: PWY-7274|MetaCyc: PWY-7870
												KEGG: 00270+2.3.1.30|KEGG: 00920+2.3.1.30|KEGG: 00998+2.3.1.30|MetaCyc: PWY-6936|MetaCyc: PWY-7274|MetaCyc: PWY-7870
												Reactome: R-HSA-3214858|Reactome: R-HSA-8939243
												Reactome: R-HSA-3214858|Reactome: R-HSA-8939243
												Reactome: R-HSA-3214858|Reactome: R-HSA-8939243
												Reactome: R-HSA-70171|Reactome: R-HSA-70263
												Reactome: R-HSA-70171|Reactome: R-HSA-70263
												Reactome: R-HSA-70171|Reactome: R-HSA-70263
												Reactome: R-HSA-70171|Reactome: R-HSA-70263
												Reactome: R-HSA-70171|Reactome: R-HSA-70263
												Reactome: R-HSA-70171|Reactome: R-HSA-70263
												Reactome: R-HSA-70171|Reactome: R-HSA-70263
												KEGG: 00010+1.2.1.12|KEGG: 00710+1.2.1.12|MetaCyc: PWY-1042|MetaCyc: PWY-5484|MetaCyc: PWY-6901|MetaCyc: PWY-7003|MetaCyc: PWY-8004|Reactome: R-HSA-70171|Reactome: R-HSA-70263
												Reactome: R-HSA-70171|Reactome: R-HSA-70263
												Reactome: R-HSA-70171|Reactome: R-HSA-70263
												Reactome: R-HSA-70171|Reactome: R-HSA-70263
												Reactome: R-HSA-70171|Reactome: R-HSA-70263
												Reactome: R-HSA-70171|Reactome: R-HSA-70263
												Reactome: R-HSA-70171|Reactome: R-HSA-70263
												Reactome: R-HSA-70171|Reactome: R-HSA-70263
												Reactome: R-HSA-70171|Reactome: R-HSA-70263
												Reactome: R-HSA-70171|Reactome: R-HSA-70263
												Reactome: R-HSA-70171|Reactome: R-HSA-70263
												KEGG: 00010+1.2.1.12|KEGG: 00710+1.2.1.12|MetaCyc: PWY-1042|MetaCyc: PWY-5484|MetaCyc: PWY-6901|MetaCyc: PWY-7003|MetaCyc: PWY-8004|Reactome: R-HSA-70171|Reactome: R-HSA-70263
												Reactome: R-HSA-70171|Reactome: R-HSA-70263
												Reactome: R-HSA-70171|Reactome: R-HSA-70263
												Reactome: R-HSA-70171|Reactome: R-HSA-70263
												KEGG: 00220+2.6.1.1|KEGG: 00250+2.6.1.1|KEGG: 00270+2.6.1.1|KEGG: 00330+2.6.1.1|KEGG: 00350+2.6.1.1|KEGG: 00360+2.6.1.1|KEGG: 00400+2.6.1.1|KEGG: 00401+2.6.1.1|KEGG: 00710+2.6.1.1|KEGG: 00950+2.6.1.1|KEGG: 00960+2.6.1.1|MetaCyc: PWY-5913|MetaCyc: PWY-6638|MetaCyc: PWY-6642|MetaCyc: PWY-6643|MetaCyc: PWY-7115|MetaCyc: PWY-7117|MetaCyc: PWY-7383
												KEGG: 00220+2.6.1.1|KEGG: 00250+2.6.1.1|KEGG: 00270+2.6.1.1|KEGG: 00330+2.6.1.1|KEGG: 00350+2.6.1.1|KEGG: 00360+2.6.1.1|KEGG: 00400+2.6.1.1|KEGG: 00401+2.6.1.1|KEGG: 00710+2.6.1.1|KEGG: 00950+2.6.1.1|KEGG: 00960+2.6.1.1|MetaCyc: PWY-5913|MetaCyc: PWY-6638|MetaCyc: PWY-6642|MetaCyc: PWY-6643|MetaCyc: PWY-7115|MetaCyc: PWY-7117|MetaCyc: PWY-7383
												KEGG: 00220+2.6.1.1|KEGG: 00250+2.6.1.1|KEGG: 00270+2.6.1.1|KEGG: 00330+2.6.1.1|KEGG: 00350+2.6.1.1|KEGG: 00360+2.6.1.1|KEGG: 00400+2.6.1.1|KEGG: 00401+2.6.1.1|KEGG: 00710+2.6.1.1|KEGG: 00950+2.6.1.1|KEGG: 00960+2.6.1.1|MetaCyc: PWY-5913|MetaCyc: PWY-6638|MetaCyc: PWY-6642|MetaCyc: PWY-6643|MetaCyc: PWY-7115|MetaCyc: PWY-7117|MetaCyc: PWY-7383
												KEGG: 00220+2.6.1.1|KEGG: 00250+2.6.1.1|KEGG: 00270+2.6.1.1|KEGG: 00330+2.6.1.1|KEGG: 00350+2.6.1.1|KEGG: 00360+2.6.1.1|KEGG: 00400+2.6.1.1|KEGG: 00401+2.6.1.1|KEGG: 00710+2.6.1.1|KEGG: 00950+2.6.1.1|KEGG: 00960+2.6.1.1|MetaCyc: PWY-5913|MetaCyc: PWY-6638|MetaCyc: PWY-6642|MetaCyc: PWY-6643|MetaCyc: PWY-7115|MetaCyc: PWY-7117|MetaCyc: PWY-7383
												KEGG: 00270+2.1.1.37
												KEGG: 00270+2.1.1.37
												KEGG: 00270+2.1.1.37
												KEGG: 00270+2.1.1.37
												KEGG: 00270+2.1.1.37
												KEGG: 00270+2.1.1.37
												KEGG: 00270+2.1.1.37|Reactome: R-HSA-212300|Reactome: R-HSA-4655427|Reactome: R-HSA-5334118
												Reactome: R-HSA-1237044
												Reactome: R-HSA-1237044
												Reactome: R-HSA-1237044
												Reactome: R-HSA-1237044
												Reactome: R-HSA-1237044
												Reactome: R-HSA-1237044
												KEGG: 00010+2.7.1.11|KEGG: 00030+2.7.1.11|KEGG: 00051+2.7.1.11|KEGG: 00052+2.7.1.11|KEGG: 00680+2.7.1.11|MetaCyc: PWY-1042|MetaCyc: PWY-1861|MetaCyc: PWY-5484|MetaCyc: PWY-7385|Reactome: R-HSA-70171
												KEGG: 00010+2.7.1.11|KEGG: 00030+2.7.1.11|KEGG: 00051+2.7.1.11|KEGG: 00052+2.7.1.11|KEGG: 00680+2.7.1.11|MetaCyc: PWY-1042|MetaCyc: PWY-1861|MetaCyc: PWY-5484|MetaCyc: PWY-7385|Reactome: R-HSA-70171
												KEGG: 00010+2.7.1.11|KEGG: 00030+2.7.1.11|KEGG: 00051+2.7.1.11|KEGG: 00052+2.7.1.11|KEGG: 00680+2.7.1.11|MetaCyc: PWY-1042|MetaCyc: PWY-1861|MetaCyc: PWY-5484|MetaCyc: PWY-7385|Reactome: R-HSA-70171
												KEGG: 00010+2.7.1.11|KEGG: 00030+2.7.1.11|KEGG: 00051+2.7.1.11|KEGG: 00052+2.7.1.11|KEGG: 00680+2.7.1.11|MetaCyc: PWY-1042|MetaCyc: PWY-1861|MetaCyc: PWY-5484|MetaCyc: PWY-7385|Reactome: R-HSA-70171
												KEGG: 00010+2.7.1.11|KEGG: 00030+2.7.1.11|KEGG: 00051+2.7.1.11|KEGG: 00052+2.7.1.11|KEGG: 00680+2.7.1.11|MetaCyc: PWY-1042|MetaCyc: PWY-1861|MetaCyc: PWY-5484|MetaCyc: PWY-7385|Reactome: R-HSA-70171
												KEGG: 00010+2.7.1.11|KEGG: 00030+2.7.1.11|KEGG: 00051+2.7.1.11|KEGG: 00052+2.7.1.11|KEGG: 00680+2.7.1.11|MetaCyc: PWY-1042|MetaCyc: PWY-1861|MetaCyc: PWY-5484|MetaCyc: PWY-7385|Reactome: R-HSA-70171
												KEGG: 00040+3.1.1.11|MetaCyc: PWY-7246|MetaCyc: PWY-7248
												Reactome: R-HSA-8949664
												Reactome: R-HSA-8949664
												Reactome: R-HSA-8949664
												Reactome: R-HSA-8949664
												Reactome: R-HSA-69231
												Reactome: R-HSA-69231
												Reactome: R-HSA-69231
												Reactome: R-HSA-69231
												Reactome: R-HSA-69231
												KEGG: 00290+4.2.1.33
												KEGG: 00290+4.2.1.33
												KEGG: 00020+4.2.1.3|KEGG: 00630+4.2.1.3|KEGG: 00720+4.2.1.3|Reactome: R-HSA-917937
												KEGG: 00290+4.2.1.33
												KEGG: 00290+4.2.1.33
												KEGG: 00290+4.2.1.33
												KEGG: 00290+4.2.1.33
												KEGG: 00290+4.2.1.33
												KEGG: 00290+4.2.1.33
												KEGG: 00290+4.2.1.33
												KEGG: 00290+4.2.1.33
												KEGG: 00290+4.2.1.33
												KEGG: 00290+4.2.1.33
												KEGG: 00290+4.2.1.33
												KEGG: 00290+4.2.1.33
												KEGG: 00290+4.2.1.33
												KEGG: 00290+4.2.1.33
												Reactome: R-HSA-75105
												Reactome: R-HSA-75105
												Reactome: R-HSA-75105
												Reactome: R-HSA-75105
												Reactome: R-HSA-936837
												Reactome: R-HSA-936837
												Reactome: R-HSA-936837
												Reactome: R-HSA-936837
												Reactome: R-HSA-936837
												Reactome: R-HSA-936837
												Reactome: R-HSA-936837
												Reactome: R-HSA-936837
												Reactome: R-HSA-936837
												Reactome: R-HSA-936837
												Reactome: R-HSA-936837
												KEGG: 00190+7.1.2.1
												Reactome: R-HSA-936837
												Reactome: R-HSA-936837
												KEGG: 00190+7.1.2.1
												Reactome: R-HSA-611105|Reactome: R-HSA-6799198
												Reactome: R-HSA-611105|Reactome: R-HSA-6799198
												Reactome: R-HSA-156581|Reactome: R-HSA-72764
												KEGG: 00052+3.2.1.23|KEGG: 00511+3.2.1.23|KEGG: 00531+3.2.1.23|KEGG: 00600+3.2.1.23|KEGG: 00604+3.2.1.23|MetaCyc: PWY-6807
												KEGG: 00052+3.2.1.23|KEGG: 00511+3.2.1.23|KEGG: 00531+3.2.1.23|KEGG: 00600+3.2.1.23|KEGG: 00604+3.2.1.23|MetaCyc: PWY-6807|Reactome: R-HSA-6798695
												KEGG: 00052+3.2.1.23|KEGG: 00511+3.2.1.23|KEGG: 00531+3.2.1.23|KEGG: 00600+3.2.1.23|KEGG: 00604+3.2.1.23|MetaCyc: PWY-6807|Reactome: R-HSA-2024096|Reactome: R-HSA-2160916|Reactome: R-HSA-2206292|Reactome: R-HSA-6798695
												KEGG: 00052+3.2.1.23|KEGG: 00511+3.2.1.23|KEGG: 00531+3.2.1.23|KEGG: 00600+3.2.1.23|KEGG: 00604+3.2.1.23|MetaCyc: PWY-6807
												KEGG: 00052+3.2.1.23|KEGG: 00511+3.2.1.23|KEGG: 00531+3.2.1.23|KEGG: 00600+3.2.1.23|KEGG: 00604+3.2.1.23|MetaCyc: PWY-6807|Reactome: R-HSA-2024096|Reactome: R-HSA-2160916|Reactome: R-HSA-2206292|Reactome: R-HSA-6798695
												KEGG: 00052+3.2.1.23|KEGG: 00511+3.2.1.23|KEGG: 00531+3.2.1.23|KEGG: 00600+3.2.1.23|KEGG: 00604+3.2.1.23|MetaCyc: PWY-6807|Reactome: R-HSA-2024096|Reactome: R-HSA-2160916|Reactome: R-HSA-2206292|Reactome: R-HSA-6798695
												KEGG: 00052+3.2.1.23|KEGG: 00511+3.2.1.23|KEGG: 00531+3.2.1.23|KEGG: 00600+3.2.1.23|KEGG: 00604+3.2.1.23|MetaCyc: PWY-6807|Reactome: R-HSA-2024096|Reactome: R-HSA-2160916|Reactome: R-HSA-2206292|Reactome: R-HSA-6798695
												KEGG: 00052+3.2.1.23|KEGG: 00511+3.2.1.23|KEGG: 00531+3.2.1.23|KEGG: 00600+3.2.1.23|KEGG: 00604+3.2.1.23|MetaCyc: PWY-6807|Reactome: R-HSA-2024096|Reactome: R-HSA-2160916|Reactome: R-HSA-2206292|Reactome: R-HSA-6798695
												KEGG: 00052+3.2.1.23|KEGG: 00511+3.2.1.23|KEGG: 00531+3.2.1.23|KEGG: 00600+3.2.1.23|KEGG: 00604+3.2.1.23|MetaCyc: PWY-6807|Reactome: R-HSA-2024096|Reactome: R-HSA-2160916|Reactome: R-HSA-2206292|Reactome: R-HSA-6798695
												Reactome: R-HSA-2024096|Reactome: R-HSA-2160916|Reactome: R-HSA-2206292|Reactome: R-HSA-6798695
												KEGG: 00052+3.2.1.23|KEGG: 00511+3.2.1.23|KEGG: 00531+3.2.1.23|KEGG: 00600+3.2.1.23|KEGG: 00604+3.2.1.23|MetaCyc: PWY-6807
												KEGG: 00052+3.2.1.23|KEGG: 00511+3.2.1.23|KEGG: 00531+3.2.1.23|KEGG: 00600+3.2.1.23|KEGG: 00604+3.2.1.23|MetaCyc: PWY-6807
												Reactome: R-HSA-71288|Reactome: R-HSA-8986944
												KEGG: 00630+4.1.1.39|KEGG: 00710+4.1.1.39|MetaCyc: PWY-5532|MetaCyc: PWY-5723
												KEGG: 00630+4.1.1.39|KEGG: 00710+4.1.1.39|MetaCyc: PWY-5532|MetaCyc: PWY-5723
												KEGG: 00630+4.1.1.39|KEGG: 00710+4.1.1.39|MetaCyc: PWY-5532|MetaCyc: PWY-5723
												KEGG: 00630+4.1.1.39|KEGG: 00710+4.1.1.39|MetaCyc: PWY-5532|MetaCyc: PWY-5723
												KEGG: 00630+4.1.1.39|KEGG: 00710+4.1.1.39|MetaCyc: PWY-5532|MetaCyc: PWY-5723
												KEGG: 00630+4.1.1.39|KEGG: 00710+4.1.1.39|MetaCyc: PWY-5532|MetaCyc: PWY-5723
												KEGG: 00630+4.1.1.39|KEGG: 00710+4.1.1.39|MetaCyc: PWY-5532|MetaCyc: PWY-5723
												KEGG: 00630+4.1.1.39|KEGG: 00710+4.1.1.39|MetaCyc: PWY-5532|MetaCyc: PWY-5723
												KEGG: 00630+4.1.1.39|KEGG: 00710+4.1.1.39|MetaCyc: PWY-5532|MetaCyc: PWY-5723
												KEGG: 00630+4.1.1.39|KEGG: 00710+4.1.1.39|MetaCyc: PWY-5532|MetaCyc: PWY-5723
												KEGG: 00230+4.3.2.2|KEGG: 00250+4.3.2.2|MetaCyc: PWY-6123|MetaCyc: PWY-6124|MetaCyc: PWY-7219|MetaCyc: PWY-7234|Reactome: R-HSA-73817
												KEGG: 00230+4.3.2.2|KEGG: 00250+4.3.2.2|MetaCyc: PWY-6123|MetaCyc: PWY-6124|MetaCyc: PWY-7219|MetaCyc: PWY-7234
												KEGG: 00230+4.3.2.2|KEGG: 00250+4.3.2.2|MetaCyc: PWY-6123|MetaCyc: PWY-6124|MetaCyc: PWY-7219|MetaCyc: PWY-7234
												MetaCyc: PWY-7375|Reactome: R-HSA-167160|Reactome: R-HSA-72086|Reactome: R-HSA-77075
												MetaCyc: PWY-7375|Reactome: R-HSA-167160|Reactome: R-HSA-72086|Reactome: R-HSA-77075
												MetaCyc: PWY-7375|Reactome: R-HSA-167160|Reactome: R-HSA-72086|Reactome: R-HSA-77075
												KEGG: 00940+1.11.1.7|MetaCyc: PWY-5461|MetaCyc: PWY-5466|MetaCyc: PWY-5469|MetaCyc: PWY-6824|MetaCyc: PWY-7214|MetaCyc: PWY-7445
												Reactome: R-HSA-2408557
												KEGG: 00940+1.11.1.7|MetaCyc: PWY-5461|MetaCyc: PWY-5466|MetaCyc: PWY-5469|MetaCyc: PWY-6824|MetaCyc: PWY-7214|MetaCyc: PWY-7445
												KEGG: 00940+1.11.1.7|MetaCyc: PWY-5461|MetaCyc: PWY-5466|MetaCyc: PWY-5469|MetaCyc: PWY-6824|MetaCyc: PWY-7214|MetaCyc: PWY-7445
												KEGG: 00940+1.11.1.7|MetaCyc: PWY-5461|MetaCyc: PWY-5466|MetaCyc: PWY-5469|MetaCyc: PWY-6824|MetaCyc: PWY-7214|MetaCyc: PWY-7445
												KEGG: 00940+1.11.1.7|MetaCyc: PWY-5461|MetaCyc: PWY-5466|MetaCyc: PWY-5469|MetaCyc: PWY-6824|MetaCyc: PWY-7214|MetaCyc: PWY-7445
												KEGG: 00940+1.11.1.7|MetaCyc: PWY-5461|MetaCyc: PWY-5466|MetaCyc: PWY-5469|MetaCyc: PWY-6824|MetaCyc: PWY-7214|MetaCyc: PWY-7445
												KEGG: 00940+1.11.1.7|MetaCyc: PWY-5461|MetaCyc: PWY-5466|MetaCyc: PWY-5469|MetaCyc: PWY-6824|MetaCyc: PWY-7214|MetaCyc: PWY-7445
												KEGG: 00940+1.11.1.7|MetaCyc: PWY-5461|MetaCyc: PWY-5466|MetaCyc: PWY-5469|MetaCyc: PWY-6824|MetaCyc: PWY-7214|MetaCyc: PWY-7445
												KEGG: 00940+1.11.1.7|MetaCyc: PWY-5461|MetaCyc: PWY-5466|MetaCyc: PWY-5469|MetaCyc: PWY-6824|MetaCyc: PWY-7214|MetaCyc: PWY-7445
												KEGG: 00940+1.11.1.7|MetaCyc: PWY-5461|MetaCyc: PWY-5466|MetaCyc: PWY-5469|MetaCyc: PWY-6824|MetaCyc: PWY-7214|MetaCyc: PWY-7445
												KEGG: 00780+2.8.1.6|MetaCyc: PWY-7380
												KEGG: 00780+2.8.1.6|MetaCyc: PWY-7380
												KEGG: 00780+2.8.1.6|MetaCyc: PWY-7380
												KEGG: 00780+2.8.1.6|MetaCyc: PWY-7380
												KEGG: 00780+2.8.1.6|MetaCyc: PWY-7380
												KEGG: 00780+2.8.1.6|MetaCyc: PWY-7380
												Reactome: R-HSA-5223345
												Reactome: R-HSA-110362|Reactome: R-HSA-2173795|Reactome: R-HSA-3108214|Reactome: R-HSA-5685939|Reactome: R-HSA-5696394|Reactome: R-HSA-5696395|Reactome: R-HSA-5696400
												Reactome: R-HSA-5685939
												Reactome: R-HSA-5685939
												Reactome: R-HSA-5685939
												Reactome: R-HSA-5685939
												Reactome: R-HSA-5685939
												Reactome: R-HSA-110362|Reactome: R-HSA-2173795|Reactome: R-HSA-3108214|Reactome: R-HSA-5685939|Reactome: R-HSA-5696394|Reactome: R-HSA-5696395|Reactome: R-HSA-5696400
												Reactome: R-HSA-5685939
												Reactome: R-HSA-5685939
												Reactome: R-HSA-110362|Reactome: R-HSA-2173795|Reactome: R-HSA-3108214|Reactome: R-HSA-5685939|Reactome: R-HSA-5696394|Reactome: R-HSA-5696395|Reactome: R-HSA-5696400
												Reactome: R-HSA-5685939
												Reactome: R-HSA-110362|Reactome: R-HSA-2173795|Reactome: R-HSA-3108214|Reactome: R-HSA-5685939|Reactome: R-HSA-5696394|Reactome: R-HSA-5696395|Reactome: R-HSA-5696400
												Reactome: R-HSA-71384
												Reactome: R-HSA-3371453
												Reactome: R-HSA-3371453
												Reactome: R-HSA-3371453
												Reactome: R-HSA-3371453
												Reactome: R-HSA-3371453
												Reactome: R-HSA-110328|Reactome: R-HSA-110329|Reactome: R-HSA-110357
												Reactome: R-HSA-110328|Reactome: R-HSA-110329|Reactome: R-HSA-110357
												Reactome: R-HSA-110328|Reactome: R-HSA-110329|Reactome: R-HSA-110357
												Reactome: R-HSA-110328|Reactome: R-HSA-110329|Reactome: R-HSA-110357
												Reactome: R-HSA-110328|Reactome: R-HSA-110329|Reactome: R-HSA-110357
												Reactome: R-HSA-110328|Reactome: R-HSA-110329|Reactome: R-HSA-110357
												Reactome: R-HSA-110328|Reactome: R-HSA-110329|Reactome: R-HSA-110357
												Reactome: R-HSA-189200
												Reactome: R-HSA-189200
												Reactome: R-HSA-189200
												Reactome: R-HSA-189200
												Reactome: R-HSA-189200
												Reactome: R-HSA-189200
												Reactome: R-HSA-8983711|Reactome: R-HSA-909733
												Reactome: R-HSA-8983711|Reactome: R-HSA-909733
												Reactome: R-HSA-8983711|Reactome: R-HSA-909733
												Reactome: R-HSA-8983711|Reactome: R-HSA-909733
												Reactome: R-HSA-8983711|Reactome: R-HSA-909733
												Reactome: R-HSA-8983711|Reactome: R-HSA-909733
												Reactome: R-HSA-8983711|Reactome: R-HSA-909733
												Reactome: R-HSA-72163
												Reactome: R-HSA-196757
												Reactome: R-HSA-196757
												KEGG: 00471+6.3.2.8|KEGG: 00550+6.3.2.8|MetaCyc: PWY-6386|MetaCyc: PWY-6387|MetaCyc: PWY-7953
												Reactome: R-HSA-196757
												KEGG: 00471+6.3.2.8|KEGG: 00550+6.3.2.8|MetaCyc: PWY-6386|MetaCyc: PWY-6387|MetaCyc: PWY-7953
												Reactome: R-HSA-196757
												Reactome: R-HSA-5693568|Reactome: R-HSA-6783310
												Reactome: R-HSA-5693568|Reactome: R-HSA-6783310
												Reactome: R-HSA-5693568|Reactome: R-HSA-6783310
												Reactome: R-HSA-390471|Reactome: R-HSA-6791226
												Reactome: R-HSA-6811434|Reactome: R-HSA-983189
												Reactome: R-HSA-6811434|Reactome: R-HSA-983189
												Reactome: R-HSA-6811434|Reactome: R-HSA-983189
												Reactome: R-HSA-6811434|Reactome: R-HSA-983189
												Reactome: R-HSA-6811434|Reactome: R-HSA-983189
												Reactome: R-HSA-6811434|Reactome: R-HSA-983189
												Reactome: R-HSA-6811434|Reactome: R-HSA-983189
												Reactome: R-HSA-6811434|Reactome: R-HSA-983189
												Reactome: R-HSA-72163
												MetaCyc: PWY-7511
												MetaCyc: PWY-7511
												KEGG: 00500+3.2.1.4|MetaCyc: PWY-6788
												KEGG: 00500+3.2.1.4|MetaCyc: PWY-6788
												KEGG: 00500+3.2.1.4|MetaCyc: PWY-6788
												KEGG: 00790+3.5.4.16|MetaCyc: PWY-5663|MetaCyc: PWY-5664|MetaCyc: PWY-6147|MetaCyc: PWY-6703|MetaCyc: PWY-6983|MetaCyc: PWY-7442|MetaCyc: PWY-7852|Reactome: R-HSA-1474151
												KEGG: 00790+3.5.4.16|MetaCyc: PWY-5663|MetaCyc: PWY-5664|MetaCyc: PWY-6147|MetaCyc: PWY-6703|MetaCyc: PWY-6983|MetaCyc: PWY-7442|MetaCyc: PWY-7852|Reactome: R-HSA-1474151
												Reactome: R-HSA-2408557
												KEGG: 00940+1.11.1.7|MetaCyc: PWY-5461|MetaCyc: PWY-5466|MetaCyc: PWY-5469|MetaCyc: PWY-6824|MetaCyc: PWY-7214|MetaCyc: PWY-7445
												KEGG: 00940+1.11.1.7|MetaCyc: PWY-5461|MetaCyc: PWY-5466|MetaCyc: PWY-5469|MetaCyc: PWY-6824|MetaCyc: PWY-7214|MetaCyc: PWY-7445
												KEGG: 00940+1.11.1.7|MetaCyc: PWY-5461|MetaCyc: PWY-5466|MetaCyc: PWY-5469|MetaCyc: PWY-6824|MetaCyc: PWY-7214|MetaCyc: PWY-7445
												KEGG: 00940+1.11.1.7|MetaCyc: PWY-5461|MetaCyc: PWY-5466|MetaCyc: PWY-5469|MetaCyc: PWY-6824|MetaCyc: PWY-7214|MetaCyc: PWY-7445
												KEGG: 00940+1.11.1.7|MetaCyc: PWY-5461|MetaCyc: PWY-5466|MetaCyc: PWY-5469|MetaCyc: PWY-6824|MetaCyc: PWY-7214|MetaCyc: PWY-7445
												KEGG: 00940+1.11.1.7|MetaCyc: PWY-5461|MetaCyc: PWY-5466|MetaCyc: PWY-5469|MetaCyc: PWY-6824|MetaCyc: PWY-7214|MetaCyc: PWY-7445
												KEGG: 00940+1.11.1.7|MetaCyc: PWY-5461|MetaCyc: PWY-5466|MetaCyc: PWY-5469|MetaCyc: PWY-6824|MetaCyc: PWY-7214|MetaCyc: PWY-7445
												KEGG: 00940+1.11.1.7|MetaCyc: PWY-5461|MetaCyc: PWY-5466|MetaCyc: PWY-5469|MetaCyc: PWY-6824|MetaCyc: PWY-7214|MetaCyc: PWY-7445
												KEGG: 00940+1.11.1.7|MetaCyc: PWY-5461|MetaCyc: PWY-5466|MetaCyc: PWY-5469|MetaCyc: PWY-6824|MetaCyc: PWY-7214|MetaCyc: PWY-7445
												Reactome: R-HSA-8876725
												Reactome: R-HSA-198323|Reactome: R-HSA-5674400
												KEGG: 00230+2.7.7.4|KEGG: 00261+2.7.7.4|KEGG: 00450+2.7.7.4|KEGG: 00920+2.7.7.4|MetaCyc: PWY-5278|MetaCyc: PWY-5340|MetaCyc: PWY-6683|MetaCyc: PWY-6932|Reactome: R-HSA-174362|Reactome: R-HSA-2408550
												KEGG: 00230+2.7.7.4|KEGG: 00261+2.7.7.4|KEGG: 00450+2.7.7.4|KEGG: 00920+2.7.7.4|MetaCyc: PWY-5278|MetaCyc: PWY-5340|MetaCyc: PWY-6683|MetaCyc: PWY-6932|Reactome: R-HSA-174362|Reactome: R-HSA-2408550
												KEGG: 00230+2.7.7.4|KEGG: 00261+2.7.7.4|KEGG: 00450+2.7.7.4|KEGG: 00920+2.7.7.4|MetaCyc: PWY-5278|MetaCyc: PWY-5340|MetaCyc: PWY-6683|MetaCyc: PWY-6932|Reactome: R-HSA-174362|Reactome: R-HSA-2408550
												KEGG: 00230+2.7.7.4|KEGG: 00261+2.7.7.4|KEGG: 00450+2.7.7.4|KEGG: 00920+2.7.7.4|MetaCyc: PWY-5278|MetaCyc: PWY-5340|MetaCyc: PWY-6683|MetaCyc: PWY-6932|Reactome: R-HSA-174362|Reactome: R-HSA-2408550
												Reactome: R-HSA-189200
												Reactome: R-HSA-189200
												Reactome: R-HSA-189200
												Reactome: R-HSA-189200
												Reactome: R-HSA-189200
												Reactome: R-HSA-6799198
												Reactome: R-HSA-6799198
												MetaCyc: PWY-7511
												Reactome: R-HSA-6791226
												Reactome: R-HSA-6791226
												Reactome: R-HSA-6791226
												Reactome: R-HSA-156588
												Reactome: R-HSA-156588
												KEGG: 04150+2.7.11.1|KEGG: 04151+2.7.11.1|KEGG: 04714+2.7.11.1|KEGG: 04926+2.7.11.1|KEGG: 05163+2.7.11.1|KEGG: 05165+2.7.11.1|KEGG: 05170+2.7.11.1
												KEGG: 04150+2.7.11.1|KEGG: 04151+2.7.11.1|KEGG: 04714+2.7.11.1|KEGG: 04926+2.7.11.1|KEGG: 05163+2.7.11.1|KEGG: 05165+2.7.11.1|KEGG: 05170+2.7.11.1
												KEGG: 04150+2.7.11.1|KEGG: 04151+2.7.11.1|KEGG: 04714+2.7.11.1|KEGG: 04926+2.7.11.1|KEGG: 05163+2.7.11.1|KEGG: 05165+2.7.11.1|KEGG: 05170+2.7.11.1
												Reactome: R-HSA-6790901|Reactome: R-HSA-6791226
												Reactome: R-HSA-6790901|Reactome: R-HSA-6791226
												Reactome: R-HSA-189200
												Reactome: R-HSA-189200
												Reactome: R-HSA-189200
												Reactome: R-HSA-189200
												Reactome: R-HSA-189200
												Reactome: R-HSA-189200
												Reactome: R-HSA-71262
												Reactome: R-HSA-71262
												Reactome: R-HSA-1268020|Reactome: R-HSA-8869496
												Reactome: R-HSA-1268020|Reactome: R-HSA-8869496
												Reactome: R-HSA-1268020|Reactome: R-HSA-8869496
												Reactome: R-HSA-1268020|Reactome: R-HSA-8869496
												Reactome: R-HSA-1268020|Reactome: R-HSA-8869496
												Reactome: R-HSA-1268020|Reactome: R-HSA-8869496
												Reactome: R-HSA-1268020|Reactome: R-HSA-8869496
												Reactome: R-HSA-1268020|Reactome: R-HSA-8869496
												Reactome: R-HSA-1268020|Reactome: R-HSA-8869496
												Reactome: R-HSA-112382|Reactome: R-HSA-113418|Reactome: R-HSA-167152|Reactome: R-HSA-167158|Reactome: R-HSA-167160|Reactome: R-HSA-167161|Reactome: R-HSA-167162|Reactome: R-HSA-167172|Reactome: R-HSA-167200|Reactome: R-HSA-167238|Reactome: R-HSA-167242|Reactome: R-HSA-167243|Reactome: R-HSA-167246|Reactome: R-HSA-167287|Reactome: R-HSA-167290|Reactome: R-HSA-168325|Reactome: R-HSA-1834949|Reactom…
												Reactome: R-HSA-112382|Reactome: R-HSA-113418|Reactome: R-HSA-167152|Reactome: R-HSA-167158|Reactome: R-HSA-167160|Reactome: R-HSA-167161|Reactome: R-HSA-167162|Reactome: R-HSA-167172|Reactome: R-HSA-167200|Reactome: R-HSA-167238|Reactome: R-HSA-167242|Reactome: R-HSA-167243|Reactome: R-HSA-167246|Reactome: R-HSA-167287|Reactome: R-HSA-167290|Reactome: R-HSA-168325|Reactome: R-HSA-1834949|Reactom…
												Reactome: R-HSA-112382|Reactome: R-HSA-113418|Reactome: R-HSA-167152|Reactome: R-HSA-167158|Reactome: R-HSA-167160|Reactome: R-HSA-167161|Reactome: R-HSA-167162|Reactome: R-HSA-167172|Reactome: R-HSA-167200|Reactome: R-HSA-167238|Reactome: R-HSA-167242|Reactome: R-HSA-167243|Reactome: R-HSA-167246|Reactome: R-HSA-167287|Reactome: R-HSA-167290|Reactome: R-HSA-168325|Reactome: R-HSA-1834949|Reactom…
												Reactome: R-HSA-112382|Reactome: R-HSA-113418|Reactome: R-HSA-167152|Reactome: R-HSA-167158|Reactome: R-HSA-167160|Reactome: R-HSA-167161|Reactome: R-HSA-167162|Reactome: R-HSA-167172|Reactome: R-HSA-167200|Reactome: R-HSA-167238|Reactome: R-HSA-167242|Reactome: R-HSA-167243|Reactome: R-HSA-167246|Reactome: R-HSA-167287|Reactome: R-HSA-167290|Reactome: R-HSA-168325|Reactome: R-HSA-1834949|Reactom…
												Reactome: R-HSA-112382|Reactome: R-HSA-113418|Reactome: R-HSA-167152|Reactome: R-HSA-167158|Reactome: R-HSA-167160|Reactome: R-HSA-167161|Reactome: R-HSA-167162|Reactome: R-HSA-167172|Reactome: R-HSA-167200|Reactome: R-HSA-167238|Reactome: R-HSA-167242|Reactome: R-HSA-167243|Reactome: R-HSA-167246|Reactome: R-HSA-167287|Reactome: R-HSA-167290|Reactome: R-HSA-168325|Reactome: R-HSA-1834949|Reactom…
												Reactome: R-HSA-112382|Reactome: R-HSA-113418|Reactome: R-HSA-167152|Reactome: R-HSA-167158|Reactome: R-HSA-167160|Reactome: R-HSA-167161|Reactome: R-HSA-167162|Reactome: R-HSA-167172|Reactome: R-HSA-167200|Reactome: R-HSA-167238|Reactome: R-HSA-167242|Reactome: R-HSA-167243|Reactome: R-HSA-167246|Reactome: R-HSA-167287|Reactome: R-HSA-167290|Reactome: R-HSA-168325|Reactome: R-HSA-1834949|Reactom…
												Reactome: R-HSA-112382|Reactome: R-HSA-113418|Reactome: R-HSA-167152|Reactome: R-HSA-167158|Reactome: R-HSA-167160|Reactome: R-HSA-167161|Reactome: R-HSA-167162|Reactome: R-HSA-167172|Reactome: R-HSA-167200|Reactome: R-HSA-167238|Reactome: R-HSA-167242|Reactome: R-HSA-167243|Reactome: R-HSA-167246|Reactome: R-HSA-167287|Reactome: R-HSA-167290|Reactome: R-HSA-168325|Reactome: R-HSA-1834949|Reactom…
												Reactome: R-HSA-112382|Reactome: R-HSA-113418|Reactome: R-HSA-167152|Reactome: R-HSA-167158|Reactome: R-HSA-167160|Reactome: R-HSA-167161|Reactome: R-HSA-167162|Reactome: R-HSA-167172|Reactome: R-HSA-167200|Reactome: R-HSA-167238|Reactome: R-HSA-167242|Reactome: R-HSA-167243|Reactome: R-HSA-167246|Reactome: R-HSA-167287|Reactome: R-HSA-167290|Reactome: R-HSA-168325|Reactome: R-HSA-1834949|Reactom…
												Reactome: R-HSA-112382|Reactome: R-HSA-113418|Reactome: R-HSA-167152|Reactome: R-HSA-167158|Reactome: R-HSA-167160|Reactome: R-HSA-167161|Reactome: R-HSA-167162|Reactome: R-HSA-167172|Reactome: R-HSA-167200|Reactome: R-HSA-167238|Reactome: R-HSA-167242|Reactome: R-HSA-167243|Reactome: R-HSA-167246|Reactome: R-HSA-167287|Reactome: R-HSA-167290|Reactome: R-HSA-168325|Reactome: R-HSA-1834949|Reactom…
												Reactome: R-HSA-2132295
												Reactome: R-HSA-2132295
												Reactome: R-HSA-2132295
												Reactome: R-HSA-2132295
												MetaCyc: PWY-6717|MetaCyc: PWY-6784
												MetaCyc: PWY-6717|MetaCyc: PWY-6784
												MetaCyc: PWY-6717|MetaCyc: PWY-6784
												Reactome: R-HSA-2565942|Reactome: R-HSA-380259|Reactome: R-HSA-380270|Reactome: R-HSA-380284|Reactome: R-HSA-380320|Reactome: R-HSA-5620912|Reactome: R-HSA-8854518
												Reactome: R-HSA-425366
												Reactome: R-HSA-425366
												Reactome: R-HSA-425366
												KEGG: 00310+2.1.1.43|Reactome: R-HSA-3214841
												KEGG: 00310+2.1.1.43|Reactome: R-HSA-3214841
												KEGG: 00310+2.1.1.43|Reactome: R-HSA-3214841
												KEGG: 00310+2.1.1.43
												KEGG: 00310+2.1.1.43|Reactome: R-HSA-3214841
												KEGG: 00310+2.1.1.43|Reactome: R-HSA-3214841
												MetaCyc: PWY-7511
												KEGG: 04150+2.7.11.1|KEGG: 04151+2.7.11.1|KEGG: 04714+2.7.11.1|KEGG: 04926+2.7.11.1|KEGG: 05163+2.7.11.1|KEGG: 05165+2.7.11.1|KEGG: 05170+2.7.11.1
												KEGG: 04150+2.7.11.1|KEGG: 04151+2.7.11.1|KEGG: 04714+2.7.11.1|KEGG: 04926+2.7.11.1|KEGG: 05163+2.7.11.1|KEGG: 05165+2.7.11.1|KEGG: 05170+2.7.11.1
												KEGG: 00340+3.5.4.19
												KEGG: 00340+3.6.1.31
												KEGG: 00340+3.6.1.31
												KEGG: 00340+3.5.4.19
												KEGG: 00340+3.6.1.31
												KEGG: 00340+3.5.4.19
												KEGG: 00340+3.6.1.31+3.5.4.19
												Reactome: R-HSA-70614
												KEGG: 00240+2.7.4.22
												KEGG: 00240+2.7.4.22
												Reactome: R-HSA-1369062
												Reactome: R-HSA-5689877|Reactome: R-HSA-5696394|Reactome: R-HSA-5696395
												Reactome: R-HSA-5689877|Reactome: R-HSA-5696394|Reactome: R-HSA-5696395
												Reactome: R-HSA-5689877|Reactome: R-HSA-5696394|Reactome: R-HSA-5696395
												Reactome: R-HSA-5689877|Reactome: R-HSA-5696394|Reactome: R-HSA-5696395
												Reactome: R-HSA-5689877|Reactome: R-HSA-5696394|Reactome: R-HSA-5696395
												Reactome: R-HSA-5689877|Reactome: R-HSA-5696394|Reactome: R-HSA-5696395
												Reactome: R-HSA-5689877|Reactome: R-HSA-5696394|Reactome: R-HSA-5696395
												Reactome: R-HSA-5689877|Reactome: R-HSA-5696394|Reactome: R-HSA-5696395
												KEGG: 00230+1.7.3.3|KEGG: 00232+1.7.3.3|MetaCyc: PWY-5691
												KEGG: 00230+1.7.3.3|KEGG: 00232+1.7.3.3|MetaCyc: PWY-5691
												KEGG: 00230+1.7.3.3|KEGG: 00232+1.7.3.3|MetaCyc: PWY-5691
												KEGG: 00230+1.7.3.3|KEGG: 00232+1.7.3.3|MetaCyc: PWY-5691
												KEGG: 00230+1.7.3.3|KEGG: 00232+1.7.3.3|MetaCyc: PWY-5691
												KEGG: 00230+1.7.3.3|KEGG: 00232+1.7.3.3|MetaCyc: PWY-5691
												KEGG: 00230+1.7.3.3|KEGG: 00232+1.7.3.3|MetaCyc: PWY-5691
												KEGG: 00230+1.7.3.3|KEGG: 00232+1.7.3.3|MetaCyc: PWY-5691
												KEGG: 00230+1.7.3.3|KEGG: 00232+1.7.3.3|MetaCyc: PWY-5691
												KEGG: 00230+1.7.3.3|KEGG: 00232+1.7.3.3|MetaCyc: PWY-5691
												Reactome: R-HSA-6791226
												Reactome: R-HSA-5676934
												Reactome: R-HSA-5676934
												Reactome: R-HSA-5676934
												Reactome: R-HSA-110357
												Reactome: R-HSA-110330|Reactome: R-HSA-110331|Reactome: R-HSA-110357|Reactome: R-HSA-9608287|Reactome: R-HSA-9608290
												Reactome: R-HSA-110357
												Reactome: R-HSA-110357
												Reactome: R-HSA-110330|Reactome: R-HSA-110331|Reactome: R-HSA-110357|Reactome: R-HSA-9608287|Reactome: R-HSA-9608290
												Reactome: R-HSA-110357
												Reactome: R-HSA-110357
												Reactome: R-HSA-70635
												Reactome: R-HSA-2408557
												Reactome: R-HSA-156827|Reactome: R-HSA-156902|Reactome: R-HSA-1799339|Reactome: R-HSA-192823|Reactome: R-HSA-2408557|Reactome: R-HSA-6791226|Reactome: R-HSA-72689|Reactome: R-HSA-72706|Reactome: R-HSA-72764|Reactome: R-HSA-9010553|Reactome: R-HSA-975956|Reactome: R-HSA-975957
												Reactome: R-HSA-156827|Reactome: R-HSA-156902|Reactome: R-HSA-1799339|Reactome: R-HSA-192823|Reactome: R-HSA-2408557|Reactome: R-HSA-6791226|Reactome: R-HSA-72689|Reactome: R-HSA-72706|Reactome: R-HSA-72764|Reactome: R-HSA-9010553|Reactome: R-HSA-975956|Reactome: R-HSA-975957
												Reactome: R-HSA-156827|Reactome: R-HSA-156902|Reactome: R-HSA-1799339|Reactome: R-HSA-192823|Reactome: R-HSA-2408557|Reactome: R-HSA-6791226|Reactome: R-HSA-72689|Reactome: R-HSA-72706|Reactome: R-HSA-72764|Reactome: R-HSA-9010553|Reactome: R-HSA-975956|Reactome: R-HSA-975957
												Reactome: R-HSA-156827|Reactome: R-HSA-156902|Reactome: R-HSA-1799339|Reactome: R-HSA-192823|Reactome: R-HSA-2408557|Reactome: R-HSA-6791226|Reactome: R-HSA-72689|Reactome: R-HSA-72706|Reactome: R-HSA-72764|Reactome: R-HSA-9010553|Reactome: R-HSA-975956|Reactome: R-HSA-975957
												Reactome: R-HSA-156827|Reactome: R-HSA-156902|Reactome: R-HSA-1799339|Reactome: R-HSA-192823|Reactome: R-HSA-2408557|Reactome: R-HSA-6791226|Reactome: R-HSA-72689|Reactome: R-HSA-72706|Reactome: R-HSA-72764|Reactome: R-HSA-9010553|Reactome: R-HSA-975956|Reactome: R-HSA-975957
												Reactome: R-HSA-156827|Reactome: R-HSA-156902|Reactome: R-HSA-1799339|Reactome: R-HSA-192823|Reactome: R-HSA-2408557|Reactome: R-HSA-6791226|Reactome: R-HSA-72689|Reactome: R-HSA-72706|Reactome: R-HSA-72764|Reactome: R-HSA-9010553|Reactome: R-HSA-975956|Reactome: R-HSA-975957
												Reactome: R-HSA-156827|Reactome: R-HSA-156902|Reactome: R-HSA-1799339|Reactome: R-HSA-192823|Reactome: R-HSA-2408557|Reactome: R-HSA-6791226|Reactome: R-HSA-72689|Reactome: R-HSA-72706|Reactome: R-HSA-72764|Reactome: R-HSA-9010553|Reactome: R-HSA-975956|Reactome: R-HSA-975957
												Reactome: R-HSA-156827|Reactome: R-HSA-156902|Reactome: R-HSA-1799339|Reactome: R-HSA-192823|Reactome: R-HSA-2408557|Reactome: R-HSA-6791226|Reactome: R-HSA-72689|Reactome: R-HSA-72706|Reactome: R-HSA-72764|Reactome: R-HSA-9010553|Reactome: R-HSA-975956|Reactome: R-HSA-975957
												Reactome: R-HSA-156827|Reactome: R-HSA-156902|Reactome: R-HSA-1799339|Reactome: R-HSA-192823|Reactome: R-HSA-2408557|Reactome: R-HSA-6791226|Reactome: R-HSA-72689|Reactome: R-HSA-72706|Reactome: R-HSA-72764|Reactome: R-HSA-9010553|Reactome: R-HSA-975956|Reactome: R-HSA-975957
												KEGG: 00230+2.7.4.8|MetaCyc: PWY-7221|Reactome: R-HSA-2161541|Reactome: R-HSA-499943
												KEGG: 00230+2.7.4.8|MetaCyc: PWY-7221|Reactome: R-HSA-2161541|Reactome: R-HSA-499943
												KEGG: 00230+2.7.4.8|MetaCyc: PWY-7221
												KEGG: 00310+2.1.1.43
												KEGG: 00310+2.1.1.43|Reactome: R-HSA-3214841
												KEGG: 00310+2.1.1.43
												Reactome: R-HSA-749476|Reactome: R-HSA-76061|Reactome: R-HSA-76066|Reactome: R-HSA-76071
												MetaCyc: PWY-6717|MetaCyc: PWY-6784
												MetaCyc: PWY-6717|MetaCyc: PWY-6784
												MetaCyc: PWY-6717|MetaCyc: PWY-6784
												MetaCyc: PWY-6717|MetaCyc: PWY-6784
												MetaCyc: PWY-6717|MetaCyc: PWY-6784
												MetaCyc: PWY-6717|MetaCyc: PWY-6784
												MetaCyc: PWY-6717|MetaCyc: PWY-6784
												Reactome: R-HSA-6790901
												Reactome: R-HSA-6790901
												Reactome: R-HSA-171319|Reactome: R-HSA-6790901
												KEGG: 04658+3.1.3.16|KEGG: 04660+3.1.3.16|KEGG: 05235+3.1.3.16
												KEGG: 04658+3.1.3.16|KEGG: 04660+3.1.3.16|KEGG: 05235+3.1.3.16
												KEGG: 04658+3.1.3.16|KEGG: 04660+3.1.3.16|KEGG: 05235+3.1.3.16
												KEGG: 04658+3.1.3.16|KEGG: 04660+3.1.3.16|KEGG: 05235+3.1.3.16
												KEGG: 04658+3.1.3.16|KEGG: 04660+3.1.3.16|KEGG: 05235+3.1.3.16
												KEGG: 04658+3.1.3.16|KEGG: 04660+3.1.3.16|KEGG: 05235+3.1.3.16
												KEGG: 04658+3.1.3.16|KEGG: 04660+3.1.3.16|KEGG: 05235+3.1.3.16
												Reactome: R-HSA-190873|Reactome: R-HSA-196025|Reactome: R-HSA-3928665|Reactome: R-HSA-8856825|Reactome: R-HSA-8856828
												Reactome: R-HSA-190873|Reactome: R-HSA-196025|Reactome: R-HSA-3928665|Reactome: R-HSA-8856825|Reactome: R-HSA-8856828
												Reactome: R-HSA-190873|Reactome: R-HSA-196025|Reactome: R-HSA-3928665|Reactome: R-HSA-8856825|Reactome: R-HSA-8856828
												Reactome: R-HSA-190873|Reactome: R-HSA-196025|Reactome: R-HSA-3928665|Reactome: R-HSA-8856825|Reactome: R-HSA-8856828
												Reactome: R-HSA-190873|Reactome: R-HSA-196025|Reactome: R-HSA-3928665|Reactome: R-HSA-8856825|Reactome: R-HSA-8856828
												Reactome: R-HSA-190873|Reactome: R-HSA-196025|Reactome: R-HSA-3928665|Reactome: R-HSA-8856825|Reactome: R-HSA-8856828
												Reactome: R-HSA-381426|Reactome: R-HSA-8866427|Reactome: R-HSA-8957275|Reactome: R-HSA-8964038
												Reactome: R-HSA-191273|Reactome: R-HSA-2426168
												Reactome: R-HSA-191273|Reactome: R-HSA-2426168
												Reactome: R-HSA-191273|Reactome: R-HSA-2426168
												Reactome: R-HSA-191273|Reactome: R-HSA-2426168
												Reactome: R-HSA-191273|Reactome: R-HSA-2426168
												MetaCyc: PWY-7511
												MetaCyc: PWY-7511
												MetaCyc: PWY-7511|Reactome: R-HSA-6781823|Reactome: R-HSA-6781827|Reactome: R-HSA-6782135|Reactome: R-HSA-6782210|Reactome: R-HSA-72163
												Reactome: R-HSA-72163
												Reactome: R-HSA-72163
												Reactome: R-HSA-72163
												Reactome: R-HSA-156588
												KEGG: 00550+2.4.1.227|MetaCyc: PWY-5265|MetaCyc: PWY-6385|MetaCyc: PWY-6470|MetaCyc: PWY-6471
												KEGG: 04150+2.7.11.1|KEGG: 04151+2.7.11.1|KEGG: 04714+2.7.11.1|KEGG: 04926+2.7.11.1|KEGG: 05163+2.7.11.1|KEGG: 05165+2.7.11.1|KEGG: 05170+2.7.11.1
												KEGG: 04150+2.7.11.1|KEGG: 04151+2.7.11.1|KEGG: 04714+2.7.11.1|KEGG: 04926+2.7.11.1|KEGG: 05163+2.7.11.1|KEGG: 05165+2.7.11.1|KEGG: 05170+2.7.11.1
												Reactome: R-HSA-983168
												Reactome: R-HSA-983168
												Reactome: R-HSA-983168
												MetaCyc: PWY-7511|Reactome: R-HSA-983168
												Reactome: R-HSA-8876198
												Reactome: R-HSA-8876198
												Reactome: R-HSA-8876198
												Reactome: R-HSA-8876198
												Reactome: R-HSA-8876198
												Reactome: R-HSA-8876198
												Reactome: R-HSA-8876198
												Reactome: R-HSA-194840|Reactome: R-HSA-8876198
												Reactome: R-HSA-194840|Reactome: R-HSA-8876198
												Reactome: R-HSA-194840|Reactome: R-HSA-8876198
												Reactome: R-HSA-194840|Reactome: R-HSA-8876198
												Reactome: R-HSA-194840|Reactome: R-HSA-8876198
												Reactome: R-HSA-194840|Reactome: R-HSA-8876198
												Reactome: R-HSA-194840|Reactome: R-HSA-8876198
												Reactome: R-HSA-194840|Reactome: R-HSA-8876198
												Reactome: R-HSA-194840|Reactome: R-HSA-8876198
												Reactome: R-HSA-8876198
												KEGG: 04150+2.7.11.1|KEGG: 04151+2.7.11.1|KEGG: 04714+2.7.11.1|KEGG: 04926+2.7.11.1|KEGG: 05163+2.7.11.1|KEGG: 05165+2.7.11.1|KEGG: 05170+2.7.11.1
												KEGG: 04150+2.7.11.1|KEGG: 04151+2.7.11.1|KEGG: 04714+2.7.11.1|KEGG: 04926+2.7.11.1|KEGG: 05163+2.7.11.1|KEGG: 05165+2.7.11.1|KEGG: 05170+2.7.11.1
												Reactome: R-HSA-173599
												Reactome: R-HSA-173599
												Reactome: R-HSA-173599
												Reactome: R-HSA-173599
												Reactome: R-HSA-173599
												KEGG: 00040+1.1.1.22|KEGG: 00053+1.1.1.22|KEGG: 00520+1.1.1.22|MetaCyc: PWY-7346|MetaCyc: PWY-7820|Reactome: R-HSA-173599
												Reactome: R-HSA-173599
												Reactome: R-HSA-173599
												KEGG: 00500+2.4.1.21|MetaCyc: PWY-622
												KEGG: 00500+2.4.1.21|MetaCyc: PWY-622
												KEGG: 00500+2.4.1.21|MetaCyc: PWY-622
												Reactome: R-HSA-112382|Reactome: R-HSA-113418|Reactome: R-HSA-167152|Reactome: R-HSA-167158|Reactome: R-HSA-167160|Reactome: R-HSA-167161|Reactome: R-HSA-167162|Reactome: R-HSA-167172|Reactome: R-HSA-167200|Reactome: R-HSA-167238|Reactome: R-HSA-167242|Reactome: R-HSA-167243|Reactome: R-HSA-167246|Reactome: R-HSA-167287|Reactome: R-HSA-167290|Reactome: R-HSA-168325|Reactome: R-HSA-674695|Reactome…
												KEGG: 00270+2.1.1.37|Reactome: R-HSA-212300|Reactome: R-HSA-4655427|Reactome: R-HSA-5334118
												KEGG: 00270+2.1.1.37
												KEGG: 00270+2.1.1.37
												KEGG: 00270+2.1.1.37
												KEGG: 00270+2.1.1.37
												KEGG: 00270+2.1.1.37
												Reactome: R-HSA-6798695
												KEGG: 00790+3.4.19.9|MetaCyc: PWY-2161B|Reactome: R-HSA-6798695
												KEGG: 04150+2.7.11.1|KEGG: 04151+2.7.11.1|KEGG: 04714+2.7.11.1|KEGG: 04926+2.7.11.1|KEGG: 05163+2.7.11.1|KEGG: 05165+2.7.11.1|KEGG: 05170+2.7.11.1
												KEGG: 04150+2.7.11.1|KEGG: 04151+2.7.11.1|KEGG: 04714+2.7.11.1|KEGG: 04926+2.7.11.1|KEGG: 05163+2.7.11.1|KEGG: 05165+2.7.11.1|KEGG: 05170+2.7.11.1
												KEGG: 04150+2.7.11.1|KEGG: 04151+2.7.11.1|KEGG: 04714+2.7.11.1|KEGG: 04926+2.7.11.1|KEGG: 05163+2.7.11.1|KEGG: 05165+2.7.11.1|KEGG: 05170+2.7.11.1
												MetaCyc: PWY-7511
												MetaCyc: PWY-7511
												MetaCyc: PWY-7511
												Reactome: R-HSA-427413|Reactome: R-HSA-5250924|Reactome: R-HSA-73762|Reactome: R-HSA-73772|Reactome: R-HSA-73863
												KEGG: 00290+2.2.1.6|KEGG: 00650+2.2.1.6|KEGG: 00660+2.2.1.6|KEGG: 00770+2.2.1.6|MetaCyc: PWY-5101|MetaCyc: PWY-5103|MetaCyc: PWY-5104|MetaCyc: PWY-5938|MetaCyc: PWY-5939|MetaCyc: PWY-6389|MetaCyc: PWY-7111
												KEGG: 00290+2.2.1.6|KEGG: 00650+2.2.1.6|KEGG: 00660+2.2.1.6|KEGG: 00770+2.2.1.6|MetaCyc: PWY-5101|MetaCyc: PWY-5103|MetaCyc: PWY-5104|MetaCyc: PWY-5938|MetaCyc: PWY-5939|MetaCyc: PWY-6389|MetaCyc: PWY-7111
												KEGG: 00290+2.2.1.6|KEGG: 00650+2.2.1.6|KEGG: 00660+2.2.1.6|KEGG: 00770+2.2.1.6|MetaCyc: PWY-5101|MetaCyc: PWY-5103|MetaCyc: PWY-5104|MetaCyc: PWY-5938|MetaCyc: PWY-5939|MetaCyc: PWY-6389|MetaCyc: PWY-7111
												KEGG: 00290+2.2.1.6|KEGG: 00650+2.2.1.6|KEGG: 00660+2.2.1.6|KEGG: 00770+2.2.1.6|MetaCyc: PWY-5101|MetaCyc: PWY-5103|MetaCyc: PWY-5104|MetaCyc: PWY-5938|MetaCyc: PWY-5939|MetaCyc: PWY-6389|MetaCyc: PWY-7111
												KEGG: 00290+2.2.1.6|KEGG: 00650+2.2.1.6|KEGG: 00660+2.2.1.6|KEGG: 00770+2.2.1.6|MetaCyc: PWY-5101|MetaCyc: PWY-5103|MetaCyc: PWY-5104|MetaCyc: PWY-5938|MetaCyc: PWY-5939|MetaCyc: PWY-6389|MetaCyc: PWY-7111
												KEGG: 00290+2.2.1.6|KEGG: 00650+2.2.1.6|KEGG: 00660+2.2.1.6|KEGG: 00770+2.2.1.6|MetaCyc: PWY-5101|MetaCyc: PWY-5103|MetaCyc: PWY-5104|MetaCyc: PWY-5938|MetaCyc: PWY-5939|MetaCyc: PWY-6389|MetaCyc: PWY-7111
												KEGG: 00040+3.1.1.11|MetaCyc: PWY-7246|MetaCyc: PWY-7248
												KEGG: 00040+3.1.1.11|MetaCyc: PWY-7246|MetaCyc: PWY-7248
												KEGG: 00040+3.1.1.11|MetaCyc: PWY-7246|MetaCyc: PWY-7248
												Reactome: R-HSA-2565942|Reactome: R-HSA-380259|Reactome: R-HSA-380270|Reactome: R-HSA-380284|Reactome: R-HSA-380320|Reactome: R-HSA-5576890|Reactome: R-HSA-5576893|Reactome: R-HSA-5620912|Reactome: R-HSA-6802952|Reactome: R-HSA-8854518
												Reactome: R-HSA-2565942|Reactome: R-HSA-380259|Reactome: R-HSA-380270|Reactome: R-HSA-380284|Reactome: R-HSA-380320|Reactome: R-HSA-5576890|Reactome: R-HSA-5576893|Reactome: R-HSA-5620912|Reactome: R-HSA-6802952|Reactome: R-HSA-8854518
												Reactome: R-HSA-2565942|Reactome: R-HSA-380259|Reactome: R-HSA-380270|Reactome: R-HSA-380284|Reactome: R-HSA-380320|Reactome: R-HSA-5576890|Reactome: R-HSA-5576893|Reactome: R-HSA-5620912|Reactome: R-HSA-6802952|Reactome: R-HSA-8854518
												Reactome: R-HSA-446205
												KEGG: 00500+2.4.1.15
												Reactome: R-HSA-1169091|Reactome: R-HSA-1234176|Reactome: R-HSA-1236974|Reactome: R-HSA-1236978|Reactome: R-HSA-174084|Reactome: R-HSA-174113|Reactome: R-HSA-174154|Reactome: R-HSA-174178|Reactome: R-HSA-174184|Reactome: R-HSA-180534|Reactome: R-HSA-180585|Reactome: R-HSA-187577|Reactome: R-HSA-195253|Reactome: R-HSA-202424|Reactome: R-HSA-211733|Reactome: R-HSA-2467813|Reactome: R-HSA-2871837|Re…
												Reactome: R-HSA-1169091|Reactome: R-HSA-1234176|Reactome: R-HSA-1236974|Reactome: R-HSA-1236978|Reactome: R-HSA-174084|Reactome: R-HSA-174113|Reactome: R-HSA-174154|Reactome: R-HSA-174178|Reactome: R-HSA-174184|Reactome: R-HSA-180534|Reactome: R-HSA-180585|Reactome: R-HSA-187577|Reactome: R-HSA-195253|Reactome: R-HSA-202424|Reactome: R-HSA-211733|Reactome: R-HSA-2467813|Reactome: R-HSA-2871837|Re…
												Reactome: R-HSA-1169091|Reactome: R-HSA-1234176|Reactome: R-HSA-1236974|Reactome: R-HSA-1236978|Reactome: R-HSA-174084|Reactome: R-HSA-174113|Reactome: R-HSA-174154|Reactome: R-HSA-174178|Reactome: R-HSA-174184|Reactome: R-HSA-180534|Reactome: R-HSA-180585|Reactome: R-HSA-187577|Reactome: R-HSA-195253|Reactome: R-HSA-202424|Reactome: R-HSA-211733|Reactome: R-HSA-2467813|Reactome: R-HSA-2871837|Re…
												Reactome: R-HSA-1169091|Reactome: R-HSA-1234176|Reactome: R-HSA-1236974|Reactome: R-HSA-1236978|Reactome: R-HSA-174084|Reactome: R-HSA-174113|Reactome: R-HSA-174154|Reactome: R-HSA-174178|Reactome: R-HSA-174184|Reactome: R-HSA-180534|Reactome: R-HSA-180585|Reactome: R-HSA-187577|Reactome: R-HSA-195253|Reactome: R-HSA-202424|Reactome: R-HSA-211733|Reactome: R-HSA-2467813|Reactome: R-HSA-2871837|Re…
												Reactome: R-HSA-1169091|Reactome: R-HSA-1234176|Reactome: R-HSA-1236974|Reactome: R-HSA-1236978|Reactome: R-HSA-174084|Reactome: R-HSA-174113|Reactome: R-HSA-174154|Reactome: R-HSA-174178|Reactome: R-HSA-174184|Reactome: R-HSA-180534|Reactome: R-HSA-180585|Reactome: R-HSA-187577|Reactome: R-HSA-195253|Reactome: R-HSA-202424|Reactome: R-HSA-211733|Reactome: R-HSA-2467813|Reactome: R-HSA-2871837|Re…
												Reactome: R-HSA-70895
												KEGG: 04150+2.7.11.1|KEGG: 04151+2.7.11.1|KEGG: 04714+2.7.11.1|KEGG: 04926+2.7.11.1|KEGG: 05163+2.7.11.1|KEGG: 05165+2.7.11.1|KEGG: 05170+2.7.11.1
												KEGG: 04150+2.7.11.1|KEGG: 04151+2.7.11.1|KEGG: 04714+2.7.11.1|KEGG: 04926+2.7.11.1|KEGG: 05163+2.7.11.1|KEGG: 05165+2.7.11.1|KEGG: 05170+2.7.11.1
												Reactome: R-HSA-3299685
												Reactome: R-HSA-3299685
												Reactome: R-HSA-3299685
												Reactome: R-HSA-3299685
												Reactome: R-HSA-3299685
												Reactome: R-HSA-3299685
												Reactome: R-HSA-3299685
												Reactome: R-HSA-3299685
												Reactome: R-HSA-3299685
												Reactome: R-HSA-113501|Reactome: R-HSA-174411|Reactome: R-HSA-174430|Reactome: R-HSA-68952|Reactome: R-HSA-68962|Reactome: R-HSA-69091|Reactome: R-HSA-69166|Reactome: R-HSA-69183|Reactome: R-HSA-69205
												Reactome: R-HSA-113501|Reactome: R-HSA-174411|Reactome: R-HSA-174430|Reactome: R-HSA-68952|Reactome: R-HSA-68962|Reactome: R-HSA-69091|Reactome: R-HSA-69166|Reactome: R-HSA-69183|Reactome: R-HSA-69205
												Reactome: R-HSA-113501|Reactome: R-HSA-174411|Reactome: R-HSA-174430|Reactome: R-HSA-68952|Reactome: R-HSA-68962|Reactome: R-HSA-69091|Reactome: R-HSA-69166|Reactome: R-HSA-69183|Reactome: R-HSA-69205
												Reactome: R-HSA-156827|Reactome: R-HSA-156902|Reactome: R-HSA-1799339|Reactome: R-HSA-192823|Reactome: R-HSA-2408557|Reactome: R-HSA-6791226|Reactome: R-HSA-72649|Reactome: R-HSA-72689|Reactome: R-HSA-72695|Reactome: R-HSA-72702|Reactome: R-HSA-72706|Reactome: R-HSA-72764|Reactome: R-HSA-9010553|Reactome: R-HSA-975956|Reactome: R-HSA-975957
												Reactome: R-HSA-156827|Reactome: R-HSA-156902|Reactome: R-HSA-1799339|Reactome: R-HSA-192823|Reactome: R-HSA-2408557|Reactome: R-HSA-6791226|Reactome: R-HSA-72649|Reactome: R-HSA-72689|Reactome: R-HSA-72695|Reactome: R-HSA-72702|Reactome: R-HSA-72706|Reactome: R-HSA-72764|Reactome: R-HSA-9010553|Reactome: R-HSA-975956|Reactome: R-HSA-975957
												Reactome: R-HSA-70614
												KEGG: 00900+2.7.4.26|MetaCyc: PWY-6174|MetaCyc: PWY-7524
												Reactome: R-HSA-3238698
												Reactome: R-HSA-3238698
												Reactome: R-HSA-3238698
												Reactome: R-HSA-6811434|Reactome: R-HSA-983189
												Reactome: R-HSA-6811434|Reactome: R-HSA-983189
												Reactome: R-HSA-6811434|Reactome: R-HSA-983189
												Reactome: R-HSA-6811434|Reactome: R-HSA-983189
												Reactome: R-HSA-6811434|Reactome: R-HSA-983189
												Reactome: R-HSA-6811434|Reactome: R-HSA-983189
												Reactome: R-HSA-6811434|Reactome: R-HSA-983189
												Reactome: R-HSA-6790901|Reactome: R-HSA-6791226
												KEGG: 00290+1.1.1.86|KEGG: 00770+1.1.1.86|MetaCyc: PWY-5103|MetaCyc: PWY-7111
												KEGG: 00290+1.1.1.86|KEGG: 00770+1.1.1.86|MetaCyc: PWY-5103|MetaCyc: PWY-7111
												KEGG: 00290+1.1.1.86|KEGG: 00770+1.1.1.86|MetaCyc: PWY-5103|MetaCyc: PWY-7111
												KEGG: 00290+1.1.1.86|KEGG: 00770+1.1.1.86|MetaCyc: PWY-5103|MetaCyc: PWY-7111
												KEGG: 00290+1.1.1.86|KEGG: 00770+1.1.1.86|MetaCyc: PWY-5103|MetaCyc: PWY-7111
												KEGG: 00290+1.1.1.86|KEGG: 00770+1.1.1.86|MetaCyc: PWY-5103|MetaCyc: PWY-7111
												Reactome: R-HSA-1369062
												Reactome: R-HSA-156827|Reactome: R-HSA-156902|Reactome: R-HSA-1799339|Reactome: R-HSA-192823|Reactome: R-HSA-2408557|Reactome: R-HSA-6791226|Reactome: R-HSA-72689|Reactome: R-HSA-72706|Reactome: R-HSA-72764|Reactome: R-HSA-9010553|Reactome: R-HSA-975956|Reactome: R-HSA-975957
												Reactome: R-HSA-156827|Reactome: R-HSA-156902|Reactome: R-HSA-1799339|Reactome: R-HSA-192823|Reactome: R-HSA-2408557|Reactome: R-HSA-6791226|Reactome: R-HSA-72689|Reactome: R-HSA-72706|Reactome: R-HSA-72764|Reactome: R-HSA-9010553|Reactome: R-HSA-975956|Reactome: R-HSA-975957
												Reactome: R-HSA-156827|Reactome: R-HSA-156902|Reactome: R-HSA-1799339|Reactome: R-HSA-192823|Reactome: R-HSA-2408557|Reactome: R-HSA-6791226|Reactome: R-HSA-72689|Reactome: R-HSA-72706|Reactome: R-HSA-72764|Reactome: R-HSA-9010553|Reactome: R-HSA-975956|Reactome: R-HSA-975957
												Reactome: R-HSA-156827|Reactome: R-HSA-156902|Reactome: R-HSA-1799339|Reactome: R-HSA-192823|Reactome: R-HSA-2408557|Reactome: R-HSA-6791226|Reactome: R-HSA-72689|Reactome: R-HSA-72706|Reactome: R-HSA-72764|Reactome: R-HSA-9010553|Reactome: R-HSA-975956|Reactome: R-HSA-975957
												KEGG: 04658+3.1.3.16|KEGG: 04660+3.1.3.16|KEGG: 05235+3.1.3.16
												KEGG: 04658+3.1.3.16|KEGG: 04660+3.1.3.16|KEGG: 05235+3.1.3.16
												KEGG: 04658+3.1.3.16|KEGG: 04660+3.1.3.16|KEGG: 05235+3.1.3.16
												KEGG: 04658+3.1.3.16|KEGG: 04660+3.1.3.16|KEGG: 05235+3.1.3.16
												KEGG: 04658+3.1.3.16|KEGG: 04660+3.1.3.16|KEGG: 05235+3.1.3.16
												KEGG: 04658+3.1.3.16|KEGG: 04660+3.1.3.16|KEGG: 05235+3.1.3.16
												KEGG: 04658+3.1.3.16|KEGG: 04660+3.1.3.16|KEGG: 05235+3.1.3.16
												Reactome: R-HSA-6799198
												Reactome: R-HSA-1799339|Reactome: R-HSA-6798695
												Reactome: R-HSA-1799339
												Reactome: R-HSA-1799339
												KEGG: 00920+3.1.3.7
												KEGG: 00270+2.1.1.37|Reactome: R-HSA-212300|Reactome: R-HSA-427413|Reactome: R-HSA-4655427|Reactome: R-HSA-5334118
												Reactome: R-HSA-72163
												Reactome: R-HSA-6798695
												KEGG: 00380+1.11.1.6|KEGG: 00630+1.11.1.6
												Reactome: R-HSA-70921
												Reactome: R-HSA-70921
												Reactome: R-HSA-70921
												KEGG: 00360+4.3.1.24|KEGG: 00940+4.3.1.24|MetaCyc: PWY-1121|MetaCyc: PWY-5048|MetaCyc: PWY-5883|MetaCyc: PWY-6444|MetaCyc: PWY-6457
												KEGG: 00360+4.3.1.24|KEGG: 00940+4.3.1.24|MetaCyc: PWY-1121|MetaCyc: PWY-5048|MetaCyc: PWY-5883|MetaCyc: PWY-6444|MetaCyc: PWY-6457
												Reactome: R-HSA-70921
												Reactome: R-HSA-70921
												Reactome: R-HSA-70921
												KEGG: 00360+4.3.1.24|KEGG: 00940+4.3.1.24|MetaCyc: PWY-1121|MetaCyc: PWY-5048|MetaCyc: PWY-5883|MetaCyc: PWY-6444|MetaCyc: PWY-6457
												KEGG: 00360+4.3.1.24|KEGG: 00940+4.3.1.24|MetaCyc: PWY-1121|MetaCyc: PWY-5048|MetaCyc: PWY-5883|MetaCyc: PWY-6444|MetaCyc: PWY-6457
												KEGG: 00290+2.3.3.13|KEGG: 00620+2.3.3.13|MetaCyc: PWY-6871
												KEGG: 00290+2.3.3.13|KEGG: 00620+2.3.3.13|MetaCyc: PWY-6871
												KEGG: 00290+2.3.3.13|KEGG: 00620+2.3.3.13|MetaCyc: PWY-6871
												KEGG: 00290+2.3.3.13|KEGG: 00620+2.3.3.13|MetaCyc: PWY-6871
												KEGG: 00290+2.3.3.13|KEGG: 00620+2.3.3.13|MetaCyc: PWY-6871
												KEGG: 00290+2.3.3.13|KEGG: 00620+2.3.3.13|MetaCyc: PWY-6871
												Reactome: R-HSA-191273|Reactome: R-HSA-1989781|Reactome: R-HSA-2426168
												Reactome: R-HSA-191273|Reactome: R-HSA-1989781|Reactome: R-HSA-2426168
												Reactome: R-HSA-191273|Reactome: R-HSA-1989781|Reactome: R-HSA-2426168
												Reactome: R-HSA-191273|Reactome: R-HSA-1989781|Reactome: R-HSA-2426168
												Reactome: R-HSA-1369062
												Reactome: R-HSA-1369062
												Reactome: R-HSA-525793
												Reactome: R-HSA-525793
												Reactome: R-HSA-525793
												Reactome: R-HSA-525793
												Reactome: R-HSA-525793
												Reactome: R-HSA-525793
												Reactome: R-HSA-525793
												Reactome: R-HSA-525793
												Reactome: R-HSA-525793
												Reactome: R-HSA-525793
												Reactome: R-HSA-6811434|Reactome: R-HSA-983189
												Reactome: R-HSA-6811434|Reactome: R-HSA-983189
												Reactome: R-HSA-6811434|Reactome: R-HSA-983189
												Reactome: R-HSA-6811434|Reactome: R-HSA-983189
												Reactome: R-HSA-6811434|Reactome: R-HSA-983189
												Reactome: R-HSA-6811434|Reactome: R-HSA-983189
												Reactome: R-HSA-6811434|Reactome: R-HSA-983189
												Reactome: R-HSA-6811434|Reactome: R-HSA-983189
												KEGG: 00062+4.2.1.17+1.1.1.35|KEGG: 00071+5.1.2.3+4.2.1.17+1.1.1.35|KEGG: 00280+4.2.1.17+1.1.1.35|KEGG: 00281+4.2.1.17+1.1.1.35|KEGG: 00310+4.2.1.17+1.1.1.35|KEGG: 00360+4.2.1.17|KEGG: 00362+4.2.1.17+1.1.1.35|KEGG: 00380+4.2.1.17+1.1.1.35|KEGG: 00410+4.2.1.17|KEGG: 00592+4.2.1.17|KEGG: 00623+1.1.1.35|KEGG: 00627+4.2.1.17|KEGG: 00640+4.2.1.17|KEGG: 00650+5.1.2.3+4.2.1.17+1.1.1.35|KEGG: 00720+4.2.1…
												KEGG: 00062+4.2.1.17+1.1.1.35|KEGG: 00071+4.2.1.17+1.1.1.35|KEGG: 00280+4.2.1.17+1.1.1.35|KEGG: 00281+4.2.1.17+1.1.1.35|KEGG: 00310+4.2.1.17+1.1.1.35|KEGG: 00360+4.2.1.17|KEGG: 00362+4.2.1.17+1.1.1.35|KEGG: 00380+4.2.1.17+1.1.1.35|KEGG: 00410+4.2.1.17|KEGG: 00592+4.2.1.17|KEGG: 00623+1.1.1.35|KEGG: 00627+4.2.1.17|KEGG: 00640+4.2.1.17|KEGG: 00650+4.2.1.17+1.1.1.35|KEGG: 00720+4.2.1.17+1.1.1.35|KEG…
												KEGG: 00062+4.2.1.17+1.1.1.35|KEGG: 00071+4.2.1.17+1.1.1.35|KEGG: 00280+4.2.1.17+1.1.1.35|KEGG: 00281+4.2.1.17+1.1.1.35|KEGG: 00310+4.2.1.17+1.1.1.35|KEGG: 00360+4.2.1.17|KEGG: 00362+4.2.1.17+1.1.1.35|KEGG: 00380+4.2.1.17+1.1.1.35|KEGG: 00410+4.2.1.17|KEGG: 00592+4.2.1.17|KEGG: 00623+1.1.1.35|KEGG: 00627+4.2.1.17|KEGG: 00640+4.2.1.17|KEGG: 00650+4.2.1.17+1.1.1.35|KEGG: 00720+4.2.1.17+1.1.1.35|KEG…
												KEGG: 00062+4.2.1.17+1.1.1.35|KEGG: 00071+4.2.1.17+1.1.1.35|KEGG: 00280+4.2.1.17+1.1.1.35|KEGG: 00281+4.2.1.17+1.1.1.35|KEGG: 00310+4.2.1.17+1.1.1.35|KEGG: 00360+4.2.1.17|KEGG: 00362+4.2.1.17+1.1.1.35|KEGG: 00380+4.2.1.17+1.1.1.35|KEGG: 00410+4.2.1.17|KEGG: 00592+4.2.1.17|KEGG: 00623+1.1.1.35|KEGG: 00627+4.2.1.17|KEGG: 00640+4.2.1.17|KEGG: 00650+4.2.1.17+1.1.1.35|KEGG: 00720+4.2.1.17+1.1.1.35|KEG…
												KEGG: 00040+5.3.1.5|KEGG: 00051+5.3.1.5
												KEGG: 00040+5.3.1.5|KEGG: 00051+5.3.1.5
												KEGG: 00040+5.3.1.5|KEGG: 00051+5.3.1.5
												KEGG: 00040+5.3.1.5|KEGG: 00051+5.3.1.5
												KEGG: 00040+5.3.1.5|KEGG: 00051+5.3.1.5
												KEGG: 00040+5.3.1.5|KEGG: 00051+5.3.1.5
												KEGG: 00040+5.3.1.5|KEGG: 00051+5.3.1.5
												KEGG: 00040+5.3.1.5|KEGG: 00051+5.3.1.5
												KEGG: 00040+5.3.1.5|KEGG: 00051+5.3.1.5
												KEGG: 00040+5.3.1.5|KEGG: 00051+5.3.1.5
												KEGG: 00040+5.3.1.5|KEGG: 00051+5.3.1.5
												KEGG: 00040+5.3.1.5|KEGG: 00051+5.3.1.5
												KEGG: 00230+3.6.1.13|KEGG: 00740+3.6.1.18
												KEGG: 00052+2.7.1.6|KEGG: 00520+2.7.1.6|MetaCyc: PWY-3821|MetaCyc: PWY-6317|MetaCyc: PWY-6527
												KEGG: 00052+2.7.1.6|KEGG: 00520+2.7.1.6|MetaCyc: PWY-3821|MetaCyc: PWY-6317|MetaCyc: PWY-6527
												KEGG: 00052+2.7.1.6|KEGG: 00520+2.7.1.6|MetaCyc: PWY-3821|MetaCyc: PWY-6317|MetaCyc: PWY-6527
												KEGG: 00052+2.7.1.6|KEGG: 00520+2.7.1.6|MetaCyc: PWY-3821|MetaCyc: PWY-6317|MetaCyc: PWY-6527
												KEGG: 00052+2.7.1.6|KEGG: 00520+2.7.1.6|MetaCyc: PWY-3821|MetaCyc: PWY-6317|MetaCyc: PWY-6527
												Reactome: R-HSA-426048
												KEGG: 00500+2.4.1.15
												Reactome: R-HSA-446205
												MetaCyc: PWY-7511|Reactome: R-HSA-983168
												MetaCyc: PWY-7511|Reactome: R-HSA-6798695|Reactome: R-HSA-983168
												MetaCyc: PWY-7511|Reactome: R-HSA-6798695|Reactome: R-HSA-983168
												MetaCyc: PWY-7511|Reactome: R-HSA-983168
												MetaCyc: PWY-7511|Reactome: R-HSA-983168
												MetaCyc: PWY-7511|Reactome: R-HSA-983168
												MetaCyc: PWY-7511|Reactome: R-HSA-983168
												KEGG: 00230+2.7.4.3|KEGG: 00730+2.7.4.3|MetaCyc: PWY-7219|Reactome: R-HSA-499943
												KEGG: 00230+2.7.4.3|KEGG: 00730+2.7.4.3|MetaCyc: PWY-7219|Reactome: R-HSA-499943
												KEGG: 00230+2.7.4.3|KEGG: 00730+2.7.4.3|MetaCyc: PWY-7219|Reactome: R-HSA-499943
												KEGG: 00230+2.7.4.3|KEGG: 00730+2.7.4.3|MetaCyc: PWY-7219|Reactome: R-HSA-499943
												KEGG: 00230+2.7.4.3|KEGG: 00730+2.7.4.3|MetaCyc: PWY-7219|Reactome: R-HSA-499943
												KEGG: 00230+2.7.4.3|KEGG: 00730+2.7.4.3|MetaCyc: PWY-7219|Reactome: R-HSA-499943
												KEGG: 00230+2.7.4.3|KEGG: 00730+2.7.4.3|MetaCyc: PWY-7219|Reactome: R-HSA-499943
												KEGG: 00230+2.7.4.3|KEGG: 00730+2.7.4.3|MetaCyc: PWY-7219|Reactome: R-HSA-499943
												KEGG: 00240+2.7.4.14|KEGG: 00983+2.7.4.14|MetaCyc: PWY-7176|Reactome: R-HSA-499943
												Reactome: R-HSA-6802952
												Reactome: R-HSA-6802952
												Reactome: R-HSA-6802952
												Reactome: R-HSA-6802952
												Reactome: R-HSA-6802952
												Reactome: R-HSA-6802952
												Reactome: R-HSA-6802952
												Reactome: R-HSA-6802952
												Reactome: R-HSA-6802952
												Reactome: R-HSA-6802952
												Reactome: R-HSA-6802952
												Reactome: R-HSA-6802952
												Reactome: R-HSA-6802952
												Reactome: R-HSA-430039|Reactome: R-HSA-72163
												Reactome: R-HSA-1445148|Reactome: R-HSA-264876|Reactome: R-HSA-5620916
												Reactome: R-HSA-381426|Reactome: R-HSA-8866427|Reactome: R-HSA-8957275|Reactome: R-HSA-8964038
												Reactome: R-HSA-381426|Reactome: R-HSA-8866427|Reactome: R-HSA-8957275|Reactome: R-HSA-8964038
												KEGG: 00030+1.1.1.49|KEGG: 00480+1.1.1.49|MetaCyc: PWY-7268|MetaCyc: PWY-8004
												KEGG: 00030+1.1.1.49|KEGG: 00480+1.1.1.49|MetaCyc: PWY-7268|MetaCyc: PWY-8004
												KEGG: 00030+1.1.1.49|KEGG: 00480+1.1.1.49|MetaCyc: PWY-7268|MetaCyc: PWY-8004
												KEGG: 00030+1.1.1.49|KEGG: 00480+1.1.1.49|MetaCyc: PWY-7268|MetaCyc: PWY-8004
												KEGG: 00030+1.1.1.49|KEGG: 00480+1.1.1.49|MetaCyc: PWY-7268|MetaCyc: PWY-8004
												KEGG: 00030+1.1.1.49|KEGG: 00480+1.1.1.49|MetaCyc: PWY-7268|MetaCyc: PWY-8004
												KEGG: 00030+1.1.1.49|KEGG: 00480+1.1.1.49|MetaCyc: PWY-7268|MetaCyc: PWY-8004
												KEGG: 00030+1.1.1.49|KEGG: 00480+1.1.1.49|MetaCyc: PWY-7268|MetaCyc: PWY-8004
												KEGG: 00030+1.1.1.49|KEGG: 00480+1.1.1.49|MetaCyc: PWY-7268|MetaCyc: PWY-8004
												KEGG: 00030+1.1.1.49|KEGG: 00480+1.1.1.49|MetaCyc: PWY-7268|MetaCyc: PWY-8004
												KEGG: 00030+1.1.1.49|KEGG: 00480+1.1.1.49|MetaCyc: PWY-7268|MetaCyc: PWY-8004
												Reactome: R-HSA-3322077|Reactome: R-HSA-3878781
												KEGG: 00970+6.1.1.6|Reactome: R-HSA-2408522|Reactome: R-HSA-379716|Reactome: R-HSA-379726
												KEGG: 00970+6.1.1.6|Reactome: R-HSA-2408522|Reactome: R-HSA-379716|Reactome: R-HSA-379726
												KEGG: 00970+6.1.1.6|Reactome: R-HSA-2408522|Reactome: R-HSA-379716|Reactome: R-HSA-379726
												KEGG: 00970+6.1.1.6|Reactome: R-HSA-2408522|Reactome: R-HSA-379716|Reactome: R-HSA-379726
												KEGG: 00970+6.1.1.6|Reactome: R-HSA-2408522|Reactome: R-HSA-379716|Reactome: R-HSA-379726
												KEGG: 00970+6.1.1.6|Reactome: R-HSA-2408522|Reactome: R-HSA-379716|Reactome: R-HSA-379726
												KEGG: 00970+6.1.1.6|Reactome: R-HSA-2408522|Reactome: R-HSA-379716|Reactome: R-HSA-379726
												KEGG: 00970+6.1.1.6|Reactome: R-HSA-2408522|Reactome: R-HSA-379716|Reactome: R-HSA-379726
												Reactome: R-HSA-2132295
												Reactome: R-HSA-2132295
												Reactome: R-HSA-2132295
												Reactome: R-HSA-2132295
												Reactome: R-HSA-112382|Reactome: R-HSA-113418|Reactome: R-HSA-167152|Reactome: R-HSA-167158|Reactome: R-HSA-167160|Reactome: R-HSA-167161|Reactome: R-HSA-167162|Reactome: R-HSA-167172|Reactome: R-HSA-167200|Reactome: R-HSA-167238|Reactome: R-HSA-167242|Reactome: R-HSA-167243|Reactome: R-HSA-167246|Reactome: R-HSA-167287|Reactome: R-HSA-167290|Reactome: R-HSA-168325|Reactome: R-HSA-203927|Reactome…
												Reactome: R-HSA-112382|Reactome: R-HSA-113418|Reactome: R-HSA-167152|Reactome: R-HSA-167158|Reactome: R-HSA-167160|Reactome: R-HSA-167161|Reactome: R-HSA-167162|Reactome: R-HSA-167172|Reactome: R-HSA-167200|Reactome: R-HSA-167238|Reactome: R-HSA-167242|Reactome: R-HSA-167243|Reactome: R-HSA-167246|Reactome: R-HSA-167287|Reactome: R-HSA-167290|Reactome: R-HSA-168325|Reactome: R-HSA-203927|Reactome…
												Reactome: R-HSA-112382|Reactome: R-HSA-113418|Reactome: R-HSA-167152|Reactome: R-HSA-167158|Reactome: R-HSA-167160|Reactome: R-HSA-167161|Reactome: R-HSA-167162|Reactome: R-HSA-167172|Reactome: R-HSA-167200|Reactome: R-HSA-167238|Reactome: R-HSA-167242|Reactome: R-HSA-167243|Reactome: R-HSA-167246|Reactome: R-HSA-167287|Reactome: R-HSA-167290|Reactome: R-HSA-168325|Reactome: R-HSA-203927|Reactome…
												KEGG: 00500+2.4.1.12|MetaCyc: PWY-1001
												Reactome: R-HSA-5689880
												Reactome: R-HSA-5689880
												Reactome: R-HSA-446205
												Reactome: R-HSA-1268020|Reactome: R-HSA-8869496
												Reactome: R-HSA-1268020|Reactome: R-HSA-8869496
												Reactome: R-HSA-1268020|Reactome: R-HSA-8869496
												Reactome: R-HSA-1268020|Reactome: R-HSA-8869496
												Reactome: R-HSA-1268020|Reactome: R-HSA-8869496
												Reactome: R-HSA-1268020|Reactome: R-HSA-8869496
												Reactome: R-HSA-1268020|Reactome: R-HSA-8869496
												Reactome: R-HSA-1268020|Reactome: R-HSA-8869496
												Reactome: R-HSA-1268020|Reactome: R-HSA-8869496
												Reactome: R-HSA-1362409
												Reactome: R-HSA-1362409
												Reactome: R-HSA-1362409
												Reactome: R-HSA-1362409
												Reactome: R-HSA-1362409
												Reactome: R-HSA-611105
												Reactome: R-HSA-611105
												Reactome: R-HSA-611105
												Reactome: R-HSA-1369062
												Reactome: R-HSA-1369062
												Reactome: R-HSA-6809371
												Reactome: R-HSA-6811434|Reactome: R-HSA-983189
												Reactome: R-HSA-6811434|Reactome: R-HSA-983189
												Reactome: R-HSA-6811434|Reactome: R-HSA-983189
												Reactome: R-HSA-6811434|Reactome: R-HSA-983189
												Reactome: R-HSA-6811434|Reactome: R-HSA-983189
												Reactome: R-HSA-6811434|Reactome: R-HSA-983189
												Reactome: R-HSA-6811434|Reactome: R-HSA-983189
												Reactome: R-HSA-6811434|Reactome: R-HSA-983189
												MetaCyc: PWY-7511
												MetaCyc: PWY-7511
												MetaCyc: PWY-7511
												Reactome: R-HSA-1369062
												Reactome: R-HSA-1369062
												Reactome: R-HSA-912446
												Reactome: R-HSA-912446
												Reactome: R-HSA-912446
												Reactome: R-HSA-912446
												Reactome: R-HSA-912446
												Reactome: R-HSA-912446
												Reactome: R-HSA-912446
												Reactome: R-HSA-912446
												Reactome: R-HSA-912446
												Reactome: R-HSA-912446
												Reactome: R-HSA-912446
												Reactome: R-HSA-912446
												Reactome: R-HSA-912446
												Reactome: R-HSA-912446
												KEGG: 00520+2.7.1.46|MetaCyc: PWY-82
												KEGG: 00052+2.7.1.6|KEGG: 00520+2.7.1.6|MetaCyc: PWY-3821|MetaCyc: PWY-6317|MetaCyc: PWY-6527
												KEGG: 00970+6.1.1.20
												KEGG: 00970+6.1.1.20
												KEGG: 00970+6.1.1.20|Reactome: R-HSA-379726
												KEGG: 00970+6.1.1.20
												KEGG: 00970+6.1.1.20
												KEGG: 00970+6.1.1.20
												KEGG: 00970+6.1.1.20
												Reactome: R-HSA-8951664
												Reactome: R-HSA-8951664
												KEGG: 00270+2.3.1.31|MetaCyc: PWY-5344
												Reactome: R-HSA-156827|Reactome: R-HSA-156902|Reactome: R-HSA-1799339|Reactome: R-HSA-192823|Reactome: R-HSA-2408557|Reactome: R-HSA-6791226|Reactome: R-HSA-72689|Reactome: R-HSA-72706|Reactome: R-HSA-72764|Reactome: R-HSA-9010553|Reactome: R-HSA-975956|Reactome: R-HSA-975957
												Reactome: R-HSA-156827|Reactome: R-HSA-156902|Reactome: R-HSA-1799339|Reactome: R-HSA-192823|Reactome: R-HSA-2408557|Reactome: R-HSA-6791226|Reactome: R-HSA-72689|Reactome: R-HSA-72706|Reactome: R-HSA-72764|Reactome: R-HSA-9010553|Reactome: R-HSA-975956|Reactome: R-HSA-975957
												Reactome: R-HSA-156827|Reactome: R-HSA-156902|Reactome: R-HSA-1799339|Reactome: R-HSA-192823|Reactome: R-HSA-2408557|Reactome: R-HSA-6791226|Reactome: R-HSA-72689|Reactome: R-HSA-72706|Reactome: R-HSA-72764|Reactome: R-HSA-9010553|Reactome: R-HSA-975956|Reactome: R-HSA-975957
												KEGG: 00040+3.1.1.11|MetaCyc: PWY-7246|MetaCyc: PWY-7248
												KEGG: 00040+3.1.1.11|MetaCyc: PWY-7246|MetaCyc: PWY-7248
												MetaCyc: PWY-5466|MetaCyc: PWY-5469|MetaCyc: PWY-6824
												MetaCyc: PWY-5466|MetaCyc: PWY-5469|MetaCyc: PWY-6824
												MetaCyc: PWY-5466|MetaCyc: PWY-5469|MetaCyc: PWY-6824
												KEGG: 00030+2.2.1.2|MetaCyc: PWY-1861|MetaCyc: PWY-5723
												KEGG: 00030+2.2.1.2|MetaCyc: PWY-1861|MetaCyc: PWY-5723
												KEGG: 00030+2.2.1.2|MetaCyc: PWY-1861|MetaCyc: PWY-5723
												KEGG: 00030+2.2.1.2|MetaCyc: PWY-1861|MetaCyc: PWY-5723
												KEGG: 00030+2.2.1.2|MetaCyc: PWY-1861|MetaCyc: PWY-5723|Reactome: R-HSA-163754|Reactome: R-HSA-6791055|Reactome: R-HSA-6791462|Reactome: R-HSA-71336|Reactome: R-HSA-8950505
												KEGG: 00030+2.2.1.2|MetaCyc: PWY-1861|MetaCyc: PWY-5723|Reactome: R-HSA-163754|Reactome: R-HSA-6791055|Reactome: R-HSA-6791462|Reactome: R-HSA-71336|Reactome: R-HSA-8950505
												Reactome: R-HSA-159236|Reactome: R-HSA-72187|Reactome: R-HSA-73856
												Reactome: R-HSA-159236|Reactome: R-HSA-72187|Reactome: R-HSA-73856
												Reactome: R-HSA-159236|Reactome: R-HSA-72187|Reactome: R-HSA-73856
												Reactome: R-HSA-159236|Reactome: R-HSA-72187|Reactome: R-HSA-73856
												MetaCyc: PWY-7511
												MetaCyc: PWY-7511
												MetaCyc: PWY-7511
												Reactome: R-HSA-6807878|Reactome: R-HSA-6811434
												Reactome: R-HSA-6807878|Reactome: R-HSA-6811434
												Reactome: R-HSA-6807878|Reactome: R-HSA-6811434
												Reactome: R-HSA-1296072
												Reactome: R-HSA-1296072
												Reactome: R-HSA-1296072
												Reactome: R-HSA-141430|Reactome: R-HSA-174048|Reactome: R-HSA-174084|Reactome: R-HSA-174154|Reactome: R-HSA-174178|Reactome: R-HSA-174184|Reactome: R-HSA-176407|Reactome: R-HSA-176408|Reactome: R-HSA-176409|Reactome: R-HSA-176412|Reactome: R-HSA-179409|Reactome: R-HSA-2467813|Reactome: R-HSA-2559582|Reactome: R-HSA-69017|Reactome: R-HSA-983168
												Reactome: R-HSA-5389840
												Reactome: R-HSA-5389840
												Reactome: R-HSA-5389840
												Reactome: R-HSA-5389840
												Reactome: R-HSA-5389840
												Reactome: R-HSA-5389840
												Reactome: R-HSA-5389840
												MetaCyc: PWY-7799|MetaCyc: PWY-7800
												MetaCyc: PWY-7799|MetaCyc: PWY-7800|Reactome: R-HSA-2514859
												MetaCyc: PWY-7799|MetaCyc: PWY-7800|Reactome: R-HSA-2514859
												MetaCyc: PWY-7799|MetaCyc: PWY-7800
												MetaCyc: PWY-7799|MetaCyc: PWY-7800
												MetaCyc: PWY-7799|MetaCyc: PWY-7800
												MetaCyc: PWY-7799|MetaCyc: PWY-7800
												MetaCyc: PWY-7799|MetaCyc: PWY-7800|Reactome: R-HSA-2514859
												Reactome: R-HSA-159236|Reactome: R-HSA-72187|Reactome: R-HSA-73856
												Reactome: R-HSA-159236|Reactome: R-HSA-72187|Reactome: R-HSA-73856
												Reactome: R-HSA-1445148|Reactome: R-HSA-1632852|Reactome: R-HSA-2151209|Reactome: R-HSA-380972|Reactome: R-HSA-5628897|Reactome: R-HSA-6804756|Reactome: R-HSA-9619483
												Reactome: R-HSA-5628897|Reactome: R-HSA-611105
												Reactome: R-HSA-5628897|Reactome: R-HSA-611105
												Reactome: R-HSA-5628897|Reactome: R-HSA-611105
												Reactome: R-HSA-5628897|Reactome: R-HSA-611105
												Reactome: R-HSA-5628897|Reactome: R-HSA-611105
												Reactome: R-HSA-5628897|Reactome: R-HSA-611105
												Reactome: R-HSA-5628897|Reactome: R-HSA-611105
												Reactome: R-HSA-5628897|Reactome: R-HSA-611105
												Reactome: R-HSA-5628897|Reactome: R-HSA-611105
												Reactome: R-HSA-5628897|Reactome: R-HSA-611105
												Reactome: R-HSA-162699|Reactome: R-HSA-4717374|Reactome: R-HSA-4719360|Reactome: R-HSA-4719377
												KEGG: 00260+4.3.1.19|KEGG: 00290+4.3.1.19
												KEGG: 00260+4.3.1.19|KEGG: 00290+4.3.1.19
												KEGG: 00260+4.3.1.19|KEGG: 00290+4.3.1.19
												KEGG: 00260+4.3.1.19|KEGG: 00290+4.3.1.19
												KEGG: 00260+4.3.1.19|KEGG: 00290+4.3.1.19
												KEGG: 00260+4.3.1.19|KEGG: 00290+4.3.1.19
												KEGG: 00480+2.5.1.18|KEGG: 00980+2.5.1.18|KEGG: 00982+2.5.1.18|KEGG: 00983+2.5.1.18|MetaCyc: PWY-4061|MetaCyc: PWY-6842|MetaCyc: PWY-7112|MetaCyc: PWY-7533
												MetaCyc: PWY-6854|Reactome: R-HSA-3299685
												MetaCyc: PWY-6854|Reactome: R-HSA-3299685
												MetaCyc: PWY-6854|Reactome: R-HSA-3299685
												MetaCyc: PWY-6854|Reactome: R-HSA-3299685
												MetaCyc: PWY-6854|Reactome: R-HSA-3299685
												MetaCyc: PWY-6854|Reactome: R-HSA-3299685
												MetaCyc: PWY-6854|Reactome: R-HSA-3299685
												MetaCyc: PWY-6854|Reactome: R-HSA-3299685
												MetaCyc: PWY-6854|Reactome: R-HSA-3299685
												MetaCyc: PWY-6854|Reactome: R-HSA-3299685
												MetaCyc: PWY-6829|Reactome: R-HSA-6782315
												KEGG: 00310+2.1.1.43|Reactome: R-HSA-3214841
												KEGG: 00310+2.1.1.43|Reactome: R-HSA-3214841
												KEGG: 00310+2.1.1.43
												KEGG: 00310+2.1.1.43|Reactome: R-HSA-3214841
												KEGG: 00310+2.1.1.43|Reactome: R-HSA-3214841
												KEGG: 00340+2.4.2.17
												KEGG: 00340+2.4.2.17
												KEGG: 00340+2.4.2.17
												KEGG: 00340+2.4.2.17
												KEGG: 00340+2.4.2.17
												Reactome: R-HSA-5689901|Reactome: R-HSA-5693565|Reactome: R-HSA-5693571|Reactome: R-HSA-5693607|Reactome: R-HSA-69473
												Reactome: R-HSA-5689901|Reactome: R-HSA-5693565|Reactome: R-HSA-5693571|Reactome: R-HSA-5693607|Reactome: R-HSA-69473
												Reactome: R-HSA-203927
												Reactome: R-HSA-203927
												Reactome: R-HSA-203927
												Reactome: R-HSA-203927
												Reactome: R-HSA-203927
												Reactome: R-HSA-203927|Reactome: R-HSA-426486
												Reactome: R-HSA-203927|Reactome: R-HSA-426486
												Reactome: R-HSA-203927|Reactome: R-HSA-426486
												Reactome: R-HSA-203927
												Reactome: R-HSA-203927
												Reactome: R-HSA-203927
												Reactome: R-HSA-203927
												MetaCyc: PWY-7511
												MetaCyc: PWY-7511
												MetaCyc: PWY-7511
												Reactome: R-HSA-936837
												Reactome: R-HSA-194840
												Reactome: R-HSA-3371453
												Reactome: R-HSA-1268020|Reactome: R-HSA-3371453|Reactome: R-HSA-8949613|Reactome: R-HSA-8950505
												Reactome: R-HSA-3371453
												Reactome: R-HSA-3371453
												Reactome: R-HSA-3371453
												Reactome: R-HSA-3371453
												Reactome: R-HSA-3371453
												Reactome: R-HSA-3371453
												Reactome: R-HSA-3371453
												Reactome: R-HSA-3371453
												Reactome: R-HSA-3371453
												Reactome: R-HSA-3371453
												Reactome: R-HSA-1268020|Reactome: R-HSA-3371453|Reactome: R-HSA-8949613|Reactome: R-HSA-8950505
												Reactome: R-HSA-3371453
												Reactome: R-HSA-3371453
												Reactome: R-HSA-3371453
												Reactome: R-HSA-3371453
												Reactome: R-HSA-3371453
												Reactome: R-HSA-189200
												Reactome: R-HSA-189200
												Reactome: R-HSA-189200
												Reactome: R-HSA-189200
												Reactome: R-HSA-189200
												Reactome: R-HSA-6784531
												Reactome: R-HSA-6784531
												Reactome: R-HSA-6784531
												Reactome: R-HSA-6784531
												Reactome: R-HSA-6784531
												Reactome: R-HSA-6784531
												Reactome: R-HSA-110312|Reactome: R-HSA-110314|Reactome: R-HSA-110320|Reactome: R-HSA-174411|Reactome: R-HSA-5651801|Reactome: R-HSA-5655862|Reactome: R-HSA-5656121|Reactome: R-HSA-5656169|Reactome: R-HSA-5685942|Reactome: R-HSA-5696397|Reactome: R-HSA-5696400|Reactome: R-HSA-6782135|Reactome: R-HSA-6782210|Reactome: R-HSA-69091
												Reactome: R-HSA-6811434|Reactome: R-HSA-983189
												Reactome: R-HSA-6811434|Reactome: R-HSA-983189
												Reactome: R-HSA-6811434|Reactome: R-HSA-983189
												Reactome: R-HSA-6811434|Reactome: R-HSA-983189
												Reactome: R-HSA-6811434|Reactome: R-HSA-983189
												Reactome: R-HSA-6811434|Reactome: R-HSA-983189
												Reactome: R-HSA-6811434|Reactome: R-HSA-983189
												Reactome: R-HSA-6811434|Reactome: R-HSA-983189
												Reactome: R-HSA-189200
												Reactome: R-HSA-189200
												Reactome: R-HSA-110312|Reactome: R-HSA-110314|Reactome: R-HSA-110320|Reactome: R-HSA-174437|Reactome: R-HSA-176187|Reactome: R-HSA-3108214|Reactome: R-HSA-3371453|Reactome: R-HSA-3371511|Reactome: R-HSA-5358565|Reactome: R-HSA-5358606|Reactome: R-HSA-5651801|Reactome: R-HSA-5655862|Reactome: R-HSA-5656121|Reactome: R-HSA-5656169|Reactome: R-HSA-5685938|Reactome: R-HSA-5685942|Reactome: R-HSA-5693…
												Reactome: R-HSA-110312|Reactome: R-HSA-110314|Reactome: R-HSA-110320|Reactome: R-HSA-174437|Reactome: R-HSA-176187|Reactome: R-HSA-3108214|Reactome: R-HSA-3371453|Reactome: R-HSA-3371511|Reactome: R-HSA-5358565|Reactome: R-HSA-5358606|Reactome: R-HSA-5651801|Reactome: R-HSA-5655862|Reactome: R-HSA-5656121|Reactome: R-HSA-5656169|Reactome: R-HSA-5685938|Reactome: R-HSA-5685942|Reactome: R-HSA-5693…
												Reactome: R-HSA-110312|Reactome: R-HSA-110314|Reactome: R-HSA-110320|Reactome: R-HSA-174437|Reactome: R-HSA-176187|Reactome: R-HSA-3108214|Reactome: R-HSA-3371453|Reactome: R-HSA-3371511|Reactome: R-HSA-5358565|Reactome: R-HSA-5358606|Reactome: R-HSA-5651801|Reactome: R-HSA-5655862|Reactome: R-HSA-5656121|Reactome: R-HSA-5656169|Reactome: R-HSA-5685938|Reactome: R-HSA-5685942|Reactome: R-HSA-5693…
												Reactome: R-HSA-1222556|Reactome: R-HSA-77387|Reactome: R-HSA-917977|Reactome: R-HSA-983712
												Reactome: R-HSA-1222556|Reactome: R-HSA-77387|Reactome: R-HSA-917977|Reactome: R-HSA-983712
												KEGG: 00190+7.1.2.2|KEGG: 00195+7.1.2.2|MetaCyc: PWY-7980
												Reactome: R-HSA-1222556|Reactome: R-HSA-77387|Reactome: R-HSA-917977|Reactome: R-HSA-983712
												KEGG: 00190+7.1.2.2|KEGG: 00195+7.1.2.2|MetaCyc: PWY-7980
												KEGG: 00190+7.1.2.2|KEGG: 00195+7.1.2.2|MetaCyc: PWY-7980
												MetaCyc: PWY-6689|MetaCyc: PWY-7803|Reactome: R-HSA-6784531
												MetaCyc: PWY-6689|MetaCyc: PWY-7803|Reactome: R-HSA-6784531
												MetaCyc: PWY-6689|MetaCyc: PWY-7803|Reactome: R-HSA-6784531
												Reactome: R-HSA-196780|Reactome: R-HSA-3371599
												MetaCyc: PWY-4381|MetaCyc: PWY-5743|MetaCyc: PWY-5744|MetaCyc: PWY-5789|MetaCyc: PWY-6722|Reactome: R-HSA-196780
												Reactome: R-HSA-196780
												Reactome: R-HSA-196780|Reactome: R-HSA-3371599
												MetaCyc: PWY-4381|MetaCyc: PWY-5743|MetaCyc: PWY-5744|MetaCyc: PWY-5789|MetaCyc: PWY-6722|Reactome: R-HSA-196780
												KEGG: 00061+6.4.1.2|KEGG: 00254+6.4.1.2|KEGG: 00620+6.4.1.2|KEGG: 00640+6.4.1.2|KEGG: 00720+6.4.1.2|MetaCyc: PWY-5743|MetaCyc: PWY-5744|MetaCyc: PWY-5789|MetaCyc: PWY-6679|MetaCyc: PWY-7388|Reactome: R-HSA-163765|Reactome: R-HSA-196780|Reactome: R-HSA-200425|Reactome: R-HSA-2426168
												MetaCyc: PWY-4381|MetaCyc: PWY-5743|MetaCyc: PWY-5744|MetaCyc: PWY-5789|MetaCyc: PWY-6722|Reactome: R-HSA-196780
												Reactome: R-HSA-196780|Reactome: R-HSA-3371599
												Reactome: R-HSA-196780|Reactome: R-HSA-3371599
												Reactome: R-HSA-5663220|Reactome: R-HSA-9634638
												Reactome: R-HSA-525793
												Reactome: R-HSA-525793
												Reactome: R-HSA-525793
												Reactome: R-HSA-525793
												Reactome: R-HSA-525793
												Reactome: R-HSA-525793
												Reactome: R-HSA-525793
												Reactome: R-HSA-525793
												Reactome: R-HSA-1234158|Reactome: R-HSA-1368082|Reactome: R-HSA-1912408|Reactome: R-HSA-1989781|Reactome: R-HSA-201722|Reactome: R-HSA-210744|Reactome: R-HSA-2122947|Reactome: R-HSA-2644606|Reactome: R-HSA-2894862|Reactome: R-HSA-3134973|Reactome: R-HSA-3214847|Reactome: R-HSA-3371568|Reactome: R-HSA-381340|Reactome: R-HSA-3899300|Reactome: R-HSA-400253|Reactome: R-HSA-5617472|Reactome: R-HSA-562…
												Reactome: R-HSA-1234158|Reactome: R-HSA-1368082|Reactome: R-HSA-1912408|Reactome: R-HSA-1989781|Reactome: R-HSA-201722|Reactome: R-HSA-210744|Reactome: R-HSA-2122947|Reactome: R-HSA-2644606|Reactome: R-HSA-2894862|Reactome: R-HSA-3134973|Reactome: R-HSA-3214847|Reactome: R-HSA-3371568|Reactome: R-HSA-381340|Reactome: R-HSA-3899300|Reactome: R-HSA-400253|Reactome: R-HSA-5617472|Reactome: R-HSA-562…
												Reactome: R-HSA-1234158|Reactome: R-HSA-1368082|Reactome: R-HSA-1912408|Reactome: R-HSA-1989781|Reactome: R-HSA-201722|Reactome: R-HSA-210744|Reactome: R-HSA-2122947|Reactome: R-HSA-2644606|Reactome: R-HSA-2894862|Reactome: R-HSA-3134973|Reactome: R-HSA-3214847|Reactome: R-HSA-3371568|Reactome: R-HSA-381340|Reactome: R-HSA-3899300|Reactome: R-HSA-400253|Reactome: R-HSA-5617472|Reactome: R-HSA-562…
												Reactome: R-HSA-1234158|Reactome: R-HSA-1368082|Reactome: R-HSA-1912408|Reactome: R-HSA-1989781|Reactome: R-HSA-201722|Reactome: R-HSA-210744|Reactome: R-HSA-2122947|Reactome: R-HSA-2644606|Reactome: R-HSA-2894862|Reactome: R-HSA-3134973|Reactome: R-HSA-3214847|Reactome: R-HSA-3371568|Reactome: R-HSA-381340|Reactome: R-HSA-3899300|Reactome: R-HSA-400253|Reactome: R-HSA-5617472|Reactome: R-HSA-562…
												Reactome: R-HSA-1234158|Reactome: R-HSA-1368082|Reactome: R-HSA-1912408|Reactome: R-HSA-1989781|Reactome: R-HSA-201722|Reactome: R-HSA-210744|Reactome: R-HSA-2122947|Reactome: R-HSA-2644606|Reactome: R-HSA-2894862|Reactome: R-HSA-3134973|Reactome: R-HSA-3214847|Reactome: R-HSA-3371568|Reactome: R-HSA-381340|Reactome: R-HSA-3899300|Reactome: R-HSA-400253|Reactome: R-HSA-5617472|Reactome: R-HSA-562…
												Reactome: R-HSA-1234158|Reactome: R-HSA-1368082|Reactome: R-HSA-1912408|Reactome: R-HSA-1989781|Reactome: R-HSA-201722|Reactome: R-HSA-210744|Reactome: R-HSA-2122947|Reactome: R-HSA-2644606|Reactome: R-HSA-2894862|Reactome: R-HSA-3134973|Reactome: R-HSA-3214847|Reactome: R-HSA-3371568|Reactome: R-HSA-381340|Reactome: R-HSA-3899300|Reactome: R-HSA-400253|Reactome: R-HSA-5617472|Reactome: R-HSA-562…
												Reactome: R-HSA-1234158|Reactome: R-HSA-1368082|Reactome: R-HSA-1912408|Reactome: R-HSA-1989781|Reactome: R-HSA-201722|Reactome: R-HSA-210744|Reactome: R-HSA-2122947|Reactome: R-HSA-2644606|Reactome: R-HSA-2894862|Reactome: R-HSA-3134973|Reactome: R-HSA-3214847|Reactome: R-HSA-3371568|Reactome: R-HSA-381340|Reactome: R-HSA-3899300|Reactome: R-HSA-400253|Reactome: R-HSA-5617472|Reactome: R-HSA-562…
												Reactome: R-HSA-1234158|Reactome: R-HSA-1368082|Reactome: R-HSA-1912408|Reactome: R-HSA-1989781|Reactome: R-HSA-201722|Reactome: R-HSA-210744|Reactome: R-HSA-2122947|Reactome: R-HSA-2644606|Reactome: R-HSA-2894862|Reactome: R-HSA-3134973|Reactome: R-HSA-3214847|Reactome: R-HSA-3371568|Reactome: R-HSA-381340|Reactome: R-HSA-3899300|Reactome: R-HSA-400253|Reactome: R-HSA-5617472|Reactome: R-HSA-562…
												Reactome: R-HSA-1234158|Reactome: R-HSA-1368082|Reactome: R-HSA-1912408|Reactome: R-HSA-1989781|Reactome: R-HSA-201722|Reactome: R-HSA-210744|Reactome: R-HSA-2122947|Reactome: R-HSA-2644606|Reactome: R-HSA-2894862|Reactome: R-HSA-3134973|Reactome: R-HSA-3214847|Reactome: R-HSA-3371568|Reactome: R-HSA-381340|Reactome: R-HSA-3899300|Reactome: R-HSA-400253|Reactome: R-HSA-5617472|Reactome: R-HSA-562…
												Reactome: R-HSA-1234158|Reactome: R-HSA-1368082|Reactome: R-HSA-1912408|Reactome: R-HSA-1989781|Reactome: R-HSA-201722|Reactome: R-HSA-210744|Reactome: R-HSA-2122947|Reactome: R-HSA-2644606|Reactome: R-HSA-2894862|Reactome: R-HSA-3134973|Reactome: R-HSA-3214847|Reactome: R-HSA-3371568|Reactome: R-HSA-381340|Reactome: R-HSA-3899300|Reactome: R-HSA-400253|Reactome: R-HSA-5617472|Reactome: R-HSA-562…
												Reactome: R-HSA-1234158|Reactome: R-HSA-1368082|Reactome: R-HSA-1912408|Reactome: R-HSA-1989781|Reactome: R-HSA-201722|Reactome: R-HSA-210744|Reactome: R-HSA-2122947|Reactome: R-HSA-2644606|Reactome: R-HSA-2894862|Reactome: R-HSA-3134973|Reactome: R-HSA-3214847|Reactome: R-HSA-3371568|Reactome: R-HSA-381340|Reactome: R-HSA-3899300|Reactome: R-HSA-400253|Reactome: R-HSA-5617472|Reactome: R-HSA-562…
												Reactome: R-HSA-1234158|Reactome: R-HSA-1368082|Reactome: R-HSA-1912408|Reactome: R-HSA-1989781|Reactome: R-HSA-201722|Reactome: R-HSA-210744|Reactome: R-HSA-2122947|Reactome: R-HSA-2644606|Reactome: R-HSA-2894862|Reactome: R-HSA-3134973|Reactome: R-HSA-3214847|Reactome: R-HSA-3371568|Reactome: R-HSA-381340|Reactome: R-HSA-3899300|Reactome: R-HSA-400253|Reactome: R-HSA-5617472|Reactome: R-HSA-562…
												Reactome: R-HSA-1234158|Reactome: R-HSA-1368082|Reactome: R-HSA-1912408|Reactome: R-HSA-1989781|Reactome: R-HSA-201722|Reactome: R-HSA-210744|Reactome: R-HSA-2122947|Reactome: R-HSA-2644606|Reactome: R-HSA-2894862|Reactome: R-HSA-3134973|Reactome: R-HSA-3214847|Reactome: R-HSA-3371568|Reactome: R-HSA-381340|Reactome: R-HSA-3899300|Reactome: R-HSA-400253|Reactome: R-HSA-5617472|Reactome: R-HSA-562…
												Reactome: R-HSA-381426|Reactome: R-HSA-8866427|Reactome: R-HSA-8957275|Reactome: R-HSA-8964038
												Reactome: R-HSA-381426|Reactome: R-HSA-8866427|Reactome: R-HSA-8957275|Reactome: R-HSA-8964038
												Reactome: R-HSA-5655862|Reactome: R-HSA-5656169|Reactome: R-HSA-5685942|Reactome: R-HSA-5696397|Reactome: R-HSA-5696400|Reactome: R-HSA-6782135|Reactome: R-HSA-6782210
												Reactome: R-HSA-110320|Reactome: R-HSA-5656169|Reactome: R-HSA-5685942
												Reactome: R-HSA-5656169
												Reactome: R-HSA-5655862|Reactome: R-HSA-5656169|Reactome: R-HSA-5685942|Reactome: R-HSA-5696397|Reactome: R-HSA-5696400|Reactome: R-HSA-6782135|Reactome: R-HSA-6782210
												Reactome: R-HSA-5655862|Reactome: R-HSA-5656169|Reactome: R-HSA-5685942|Reactome: R-HSA-5696397|Reactome: R-HSA-5696400|Reactome: R-HSA-6782135|Reactome: R-HSA-6782210
												Reactome: R-HSA-5656169
												Reactome: R-HSA-5656169
												Reactome: R-HSA-5656169
												Reactome: R-HSA-5656169
												Reactome: R-HSA-6782315
												Reactome: R-HSA-6782315
												Reactome: R-HSA-6782315
												Reactome: R-HSA-6782315
												Reactome: R-HSA-6782315
												Reactome: R-HSA-6782315
												Reactome: R-HSA-8856828
												Reactome: R-HSA-8856825|Reactome: R-HSA-8856828
												Reactome: R-HSA-381753
												Reactome: R-HSA-6811434|Reactome: R-HSA-983189
												Reactome: R-HSA-6811434|Reactome: R-HSA-983189
												Reactome: R-HSA-6811434|Reactome: R-HSA-983189
												Reactome: R-HSA-6811434|Reactome: R-HSA-983189
												Reactome: R-HSA-6811434|Reactome: R-HSA-983189
												Reactome: R-HSA-6811434|Reactome: R-HSA-983189
												Reactome: R-HSA-6811434|Reactome: R-HSA-983189
												Reactome: R-HSA-6811434|Reactome: R-HSA-983189
												Reactome: R-HSA-2299718|Reactome: R-HSA-2514853
												Reactome: R-HSA-3108214|Reactome: R-HSA-5696394|Reactome: R-HSA-5696395
												Reactome: R-HSA-110320|Reactome: R-HSA-3371511|Reactome: R-HSA-382556|Reactome: R-HSA-532668|Reactome: R-HSA-5358346|Reactome: R-HSA-5362768|Reactome: R-HSA-5678895|Reactome: R-HSA-5689877|Reactome: R-HSA-5689896|Reactome: R-HSA-6798695|Reactome: R-HSA-8866654|Reactome: R-HSA-8876725
												KEGG: 00261+4.3.3.7|KEGG: 00300+4.3.3.7|MetaCyc: PWY-2941|MetaCyc: PWY-2942|MetaCyc: PWY-5097
												Reactome: R-HSA-159236|Reactome: R-HSA-72163|Reactome: R-HSA-72187|Reactome: R-HSA-73856
												Reactome: R-HSA-156827|Reactome: R-HSA-156902|Reactome: R-HSA-1799339|Reactome: R-HSA-192823|Reactome: R-HSA-2408557|Reactome: R-HSA-6791226|Reactome: R-HSA-72649|Reactome: R-HSA-72689|Reactome: R-HSA-72695|Reactome: R-HSA-72702|Reactome: R-HSA-72706|Reactome: R-HSA-72764|Reactome: R-HSA-9010553|Reactome: R-HSA-975956|Reactome: R-HSA-975957
												Reactome: R-HSA-156827|Reactome: R-HSA-156902|Reactome: R-HSA-1799339|Reactome: R-HSA-192823|Reactome: R-HSA-2408557|Reactome: R-HSA-6791226|Reactome: R-HSA-72649|Reactome: R-HSA-72689|Reactome: R-HSA-72695|Reactome: R-HSA-72702|Reactome: R-HSA-72706|Reactome: R-HSA-72764|Reactome: R-HSA-9010553|Reactome: R-HSA-975956|Reactome: R-HSA-975957
												Reactome: R-HSA-156827|Reactome: R-HSA-156902|Reactome: R-HSA-1799339|Reactome: R-HSA-192823|Reactome: R-HSA-2408557|Reactome: R-HSA-6791226|Reactome: R-HSA-72649|Reactome: R-HSA-72689|Reactome: R-HSA-72695|Reactome: R-HSA-72702|Reactome: R-HSA-72706|Reactome: R-HSA-72764|Reactome: R-HSA-9010553|Reactome: R-HSA-975956|Reactome: R-HSA-975957
												Reactome: R-HSA-156827|Reactome: R-HSA-156902|Reactome: R-HSA-1799339|Reactome: R-HSA-192823|Reactome: R-HSA-2408557|Reactome: R-HSA-6791226|Reactome: R-HSA-72649|Reactome: R-HSA-72689|Reactome: R-HSA-72695|Reactome: R-HSA-72702|Reactome: R-HSA-72706|Reactome: R-HSA-72764|Reactome: R-HSA-9010553|Reactome: R-HSA-975956|Reactome: R-HSA-975957
												Reactome: R-HSA-156827|Reactome: R-HSA-156902|Reactome: R-HSA-1799339|Reactome: R-HSA-192823|Reactome: R-HSA-2408557|Reactome: R-HSA-6791226|Reactome: R-HSA-72649|Reactome: R-HSA-72689|Reactome: R-HSA-72695|Reactome: R-HSA-72702|Reactome: R-HSA-72706|Reactome: R-HSA-72764|Reactome: R-HSA-9010553|Reactome: R-HSA-975956|Reactome: R-HSA-975957
												Reactome: R-HSA-383280
												Reactome: R-HSA-6807878|Reactome: R-HSA-6811434
												Reactome: R-HSA-6807878|Reactome: R-HSA-6811434
												KEGG: 00514+2.4.1.255|MetaCyc: PWY-7437|Reactome: R-HSA-3214847|Reactome: R-HSA-5689603
												KEGG: 00514+2.4.1.255|MetaCyc: PWY-7437|Reactome: R-HSA-3214847|Reactome: R-HSA-5689603
												Reactome: R-HSA-68962
												Reactome: R-HSA-68962
												Reactome: R-HSA-162588|Reactome: R-HSA-917729
												Reactome: R-HSA-162588|Reactome: R-HSA-917729
												Reactome: R-HSA-162588|Reactome: R-HSA-917729
												KEGG: 00906+5.2.1.13|MetaCyc: PWY-6475
												Reactome: R-HSA-6784531|Reactome: R-HSA-6785470
												Reactome: R-HSA-6784531|Reactome: R-HSA-6785470
												Reactome: R-HSA-6784531|Reactome: R-HSA-6785470
												Reactome: R-HSA-6784531|Reactome: R-HSA-6785470
												Reactome: R-HSA-6790901|Reactome: R-HSA-6791226
												KEGG: 00941+2.3.1.74|MetaCyc: PWY-5135|MetaCyc: PWY-6316|MetaCyc: PWY-6515|MetaCyc: PWY-6787|MetaCyc: PWY-7397|MetaCyc: PWY-7897
												Reactome: R-HSA-112126
												Reactome: R-HSA-983168
												Reactome: R-HSA-983168
												Reactome: R-HSA-983168
												KEGG: 04658+3.1.3.16|KEGG: 04660+3.1.3.16|KEGG: 05235+3.1.3.16|Reactome: R-HSA-163560|Reactome: R-HSA-2173788|Reactome: R-HSA-400253
												KEGG: 04658+3.1.3.16|KEGG: 04660+3.1.3.16|KEGG: 05235+3.1.3.16
												KEGG: 04658+3.1.3.16|KEGG: 04660+3.1.3.16|KEGG: 05235+3.1.3.16
												KEGG: 04658+3.1.3.16|KEGG: 04660+3.1.3.16|KEGG: 05235+3.1.3.16
												KEGG: 04658+3.1.3.16|KEGG: 04660+3.1.3.16|KEGG: 05235+3.1.3.16
												KEGG: 04658+3.1.3.16|KEGG: 04660+3.1.3.16|KEGG: 05235+3.1.3.16
												KEGG: 04658+3.1.3.16|KEGG: 04660+3.1.3.16|KEGG: 05235+3.1.3.16
												KEGG: 04658+3.1.3.16|KEGG: 04660+3.1.3.16|KEGG: 05235+3.1.3.16
												KEGG: 04658+3.1.3.16|KEGG: 04660+3.1.3.16|KEGG: 05235+3.1.3.16
												KEGG: 04658+3.1.3.16|KEGG: 04660+3.1.3.16|KEGG: 05235+3.1.3.16
												Reactome: R-HSA-110314|Reactome: R-HSA-5689880|Reactome: R-HSA-6783310
												Reactome: R-HSA-425561
												Reactome: R-HSA-425561
												Reactome: R-HSA-111367|Reactome: R-HSA-112382|Reactome: R-HSA-113418|Reactome: R-HSA-159227|Reactome: R-HSA-159230|Reactome: R-HSA-159231|Reactome: R-HSA-159236|Reactome: R-HSA-167152|Reactome: R-HSA-167158|Reactome: R-HSA-167200|Reactome: R-HSA-167242|Reactome: R-HSA-191859|Reactome: R-HSA-674695|Reactome: R-HSA-6803529|Reactome: R-HSA-6807505|Reactome: R-HSA-72086|Reactome: R-HSA-72163|Reactome…
												Reactome: R-HSA-111367|Reactome: R-HSA-112382|Reactome: R-HSA-113418|Reactome: R-HSA-159227|Reactome: R-HSA-159230|Reactome: R-HSA-159231|Reactome: R-HSA-159236|Reactome: R-HSA-167152|Reactome: R-HSA-167158|Reactome: R-HSA-167200|Reactome: R-HSA-167242|Reactome: R-HSA-191859|Reactome: R-HSA-674695|Reactome: R-HSA-6803529|Reactome: R-HSA-6807505|Reactome: R-HSA-72086|Reactome: R-HSA-72163|Reactome…
												KEGG: 04658+3.1.3.16|KEGG: 04660+3.1.3.16|KEGG: 05235+3.1.3.16
												KEGG: 04658+3.1.3.16|KEGG: 04660+3.1.3.16|KEGG: 05235+3.1.3.16
												KEGG: 04658+3.1.3.16|KEGG: 04660+3.1.3.16|KEGG: 05235+3.1.3.16
												KEGG: 04658+3.1.3.16|KEGG: 04660+3.1.3.16|KEGG: 05235+3.1.3.16
												KEGG: 04658+3.1.3.16|KEGG: 04660+3.1.3.16|KEGG: 05235+3.1.3.16
												KEGG: 04658+3.1.3.16|KEGG: 04660+3.1.3.16|KEGG: 05235+3.1.3.16
												KEGG: 04658+3.1.3.16|KEGG: 04660+3.1.3.16|KEGG: 05235+3.1.3.16
												KEGG: 04658+3.1.3.16|KEGG: 04660+3.1.3.16|KEGG: 05235+3.1.3.16
												KEGG: 04658+3.1.3.16|KEGG: 04660+3.1.3.16|KEGG: 05235+3.1.3.16
												KEGG: 04658+3.1.3.16|KEGG: 04660+3.1.3.16|KEGG: 05235+3.1.3.16
												Reactome: R-HSA-70895
												KEGG: 00900+1.17.7.4|MetaCyc: PWY-7560
												KEGG: 00900+1.17.7.4|MetaCyc: PWY-7560
												KEGG: 00900+1.17.7.4|MetaCyc: PWY-7560
												KEGG: 00900+1.17.7.4|MetaCyc: PWY-7560
												Reactome: R-HSA-110357
												Reactome: R-HSA-110357
												Reactome: R-HSA-110357
												Reactome: R-HSA-110357
												Reactome: R-HSA-110357
												Reactome: R-HSA-426048
												Reactome: R-HSA-156827|Reactome: R-HSA-156902|Reactome: R-HSA-1799339|Reactome: R-HSA-192823|Reactome: R-HSA-2408557|Reactome: R-HSA-6791226|Reactome: R-HSA-72689|Reactome: R-HSA-72706|Reactome: R-HSA-72764|Reactome: R-HSA-9010553|Reactome: R-HSA-975956|Reactome: R-HSA-975957
												Reactome: R-HSA-156827|Reactome: R-HSA-156902|Reactome: R-HSA-1799339|Reactome: R-HSA-192823|Reactome: R-HSA-2408557|Reactome: R-HSA-6791226|Reactome: R-HSA-72689|Reactome: R-HSA-72706|Reactome: R-HSA-72764|Reactome: R-HSA-9010553|Reactome: R-HSA-975956|Reactome: R-HSA-975957
												Reactome: R-HSA-156827|Reactome: R-HSA-156902|Reactome: R-HSA-1799339|Reactome: R-HSA-192823|Reactome: R-HSA-2408557|Reactome: R-HSA-6791226|Reactome: R-HSA-72689|Reactome: R-HSA-72706|Reactome: R-HSA-72764|Reactome: R-HSA-9010553|Reactome: R-HSA-975956|Reactome: R-HSA-975957
												Reactome: R-HSA-156827|Reactome: R-HSA-156902|Reactome: R-HSA-1799339|Reactome: R-HSA-192823|Reactome: R-HSA-2408557|Reactome: R-HSA-6791226|Reactome: R-HSA-72689|Reactome: R-HSA-72706|Reactome: R-HSA-72764|Reactome: R-HSA-9010553|Reactome: R-HSA-975956|Reactome: R-HSA-975957
												Reactome: R-HSA-156827|Reactome: R-HSA-156902|Reactome: R-HSA-1799339|Reactome: R-HSA-192823|Reactome: R-HSA-2408557|Reactome: R-HSA-6791226|Reactome: R-HSA-72689|Reactome: R-HSA-72706|Reactome: R-HSA-72764|Reactome: R-HSA-9010553|Reactome: R-HSA-975956|Reactome: R-HSA-975957
												Reactome: R-HSA-156827|Reactome: R-HSA-156902|Reactome: R-HSA-1799339|Reactome: R-HSA-192823|Reactome: R-HSA-2408557|Reactome: R-HSA-6791226|Reactome: R-HSA-72689|Reactome: R-HSA-72706|Reactome: R-HSA-72764|Reactome: R-HSA-9010553|Reactome: R-HSA-975956|Reactome: R-HSA-975957
												Reactome: R-HSA-156827|Reactome: R-HSA-156902|Reactome: R-HSA-1799339|Reactome: R-HSA-192823|Reactome: R-HSA-2408557|Reactome: R-HSA-6791226|Reactome: R-HSA-72689|Reactome: R-HSA-72706|Reactome: R-HSA-72764|Reactome: R-HSA-9010553|Reactome: R-HSA-975956|Reactome: R-HSA-975957
												KEGG: 00400+5.4.99.5|MetaCyc: PWY-3461|MetaCyc: PWY-3462|MetaCyc: PWY-6120|MetaCyc: PWY-6627|MetaCyc: PWY-7626
												KEGG: 00400+5.4.99.5|MetaCyc: PWY-3461|MetaCyc: PWY-3462|MetaCyc: PWY-6120|MetaCyc: PWY-6627|MetaCyc: PWY-7626
												KEGG: 00400+5.4.99.5|MetaCyc: PWY-3461|MetaCyc: PWY-3462|MetaCyc: PWY-6120|MetaCyc: PWY-6627|MetaCyc: PWY-7626
												KEGG: 00400+5.4.99.5|MetaCyc: PWY-3461|MetaCyc: PWY-3462|MetaCyc: PWY-6120|MetaCyc: PWY-6627|MetaCyc: PWY-7626
												KEGG: 00052+3.2.1.23|KEGG: 00511+3.2.1.23|KEGG: 00531+3.2.1.23|KEGG: 00600+3.2.1.23|KEGG: 00604+3.2.1.23|MetaCyc: PWY-6807
												KEGG: 00052+3.2.1.23|KEGG: 00511+3.2.1.23|KEGG: 00531+3.2.1.23|KEGG: 00600+3.2.1.23|KEGG: 00604+3.2.1.23|MetaCyc: PWY-6807
												KEGG: 00052+3.2.1.23|KEGG: 00511+3.2.1.23|KEGG: 00531+3.2.1.23|KEGG: 00600+3.2.1.23|KEGG: 00604+3.2.1.23|MetaCyc: PWY-6807
												KEGG: 00052+3.2.1.23|KEGG: 00511+3.2.1.23|KEGG: 00531+3.2.1.23|KEGG: 00600+3.2.1.23|KEGG: 00604+3.2.1.23|MetaCyc: PWY-6807
												KEGG: 00052+3.2.1.23|KEGG: 00511+3.2.1.23|KEGG: 00531+3.2.1.23|KEGG: 00600+3.2.1.23|KEGG: 00604+3.2.1.23|MetaCyc: PWY-6807
												KEGG: 00052+3.2.1.23|KEGG: 00511+3.2.1.23|KEGG: 00531+3.2.1.23|KEGG: 00600+3.2.1.23|KEGG: 00604+3.2.1.23|MetaCyc: PWY-6807
												KEGG: 00052+3.2.1.23|KEGG: 00511+3.2.1.23|KEGG: 00531+3.2.1.23|KEGG: 00600+3.2.1.23|KEGG: 00604+3.2.1.23|MetaCyc: PWY-6807
												KEGG: 00052+3.2.1.23|KEGG: 00511+3.2.1.23|KEGG: 00531+3.2.1.23|KEGG: 00600+3.2.1.23|KEGG: 00604+3.2.1.23|MetaCyc: PWY-6807
												KEGG: 00052+3.2.1.23|KEGG: 00511+3.2.1.23|KEGG: 00531+3.2.1.23|KEGG: 00600+3.2.1.23|KEGG: 00604+3.2.1.23|MetaCyc: PWY-6807
												KEGG: 00052+3.2.1.23|KEGG: 00511+3.2.1.23|KEGG: 00531+3.2.1.23|KEGG: 00600+3.2.1.23|KEGG: 00604+3.2.1.23|MetaCyc: PWY-6807
												KEGG: 00052+3.2.1.23|KEGG: 00511+3.2.1.23|KEGG: 00531+3.2.1.23|KEGG: 00600+3.2.1.23|KEGG: 00604+3.2.1.23|MetaCyc: PWY-6807
												KEGG: 00052+3.2.1.23|KEGG: 00511+3.2.1.23|KEGG: 00531+3.2.1.23|KEGG: 00600+3.2.1.23|KEGG: 00604+3.2.1.23|MetaCyc: PWY-6807
												MetaCyc: PWY-5466|MetaCyc: PWY-5469|MetaCyc: PWY-6824
												MetaCyc: PWY-5466|MetaCyc: PWY-5469|MetaCyc: PWY-6824
												MetaCyc: PWY-5466|MetaCyc: PWY-5469|MetaCyc: PWY-6824
												MetaCyc: PWY-5466|MetaCyc: PWY-5469|MetaCyc: PWY-6824
												KEGG: 00260+1.4.4.2|Reactome: R-HSA-6783984
												Reactome: R-HSA-1971475
												Reactome: R-HSA-1971475
												Reactome: R-HSA-6791226
												Reactome: R-HSA-112382|Reactome: R-HSA-674695|Reactome: R-HSA-75955|Reactome: R-HSA-8866654
												KEGG: 00250+6.3.5.4|Reactome: R-HSA-380994|Reactome: R-HSA-70614
												KEGG: 00250+6.3.5.4|Reactome: R-HSA-380994|Reactome: R-HSA-70614
												KEGG: 00250+6.3.5.4|Reactome: R-HSA-380994|Reactome: R-HSA-70614
												Reactome: R-HSA-176187|Reactome: R-HSA-176974|Reactome: R-HSA-68867|Reactome: R-HSA-68949|Reactome: R-HSA-68962|Reactome: R-HSA-69052
												Reactome: R-HSA-176187|Reactome: R-HSA-176974|Reactome: R-HSA-68867|Reactome: R-HSA-68949|Reactome: R-HSA-68962
												Reactome: R-HSA-176187|Reactome: R-HSA-176974|Reactome: R-HSA-68867|Reactome: R-HSA-68949|Reactome: R-HSA-68962|Reactome: R-HSA-69052
												Reactome: R-HSA-176187|Reactome: R-HSA-176974|Reactome: R-HSA-68867|Reactome: R-HSA-68949|Reactome: R-HSA-68962|Reactome: R-HSA-69052
												Reactome: R-HSA-176187|Reactome: R-HSA-176974|Reactome: R-HSA-68867|Reactome: R-HSA-68949|Reactome: R-HSA-68962|Reactome: R-HSA-69052
												Reactome: R-HSA-176187|Reactome: R-HSA-176974|Reactome: R-HSA-68867|Reactome: R-HSA-68949|Reactome: R-HSA-68962|Reactome: R-HSA-69052
												Reactome: R-HSA-176187|Reactome: R-HSA-176974|Reactome: R-HSA-68867|Reactome: R-HSA-68949|Reactome: R-HSA-68962|Reactome: R-HSA-69052
												Reactome: R-HSA-176187|Reactome: R-HSA-176974|Reactome: R-HSA-68867|Reactome: R-HSA-68949|Reactome: R-HSA-68962|Reactome: R-HSA-69052
												Reactome: R-HSA-176187|Reactome: R-HSA-176974|Reactome: R-HSA-68867|Reactome: R-HSA-68949|Reactome: R-HSA-68962|Reactome: R-HSA-69052
												KEGG: 00053+1.10.3.3
												Reactome: R-HSA-6790901|Reactome: R-HSA-6791226
												Reactome: R-HSA-194840
												Reactome: R-HSA-194840
												Reactome: R-HSA-194840
												Reactome: R-HSA-1445148|Reactome: R-HSA-264876|Reactome: R-HSA-5620916
												Reactome: R-HSA-936837
												Reactome: R-HSA-936837
												Reactome: R-HSA-936837
												Reactome: R-HSA-936837
												Reactome: R-HSA-936837
												Reactome: R-HSA-936837
												KEGG: 00561+2.3.1.51|KEGG: 00564+2.3.1.51|MetaCyc: PWY-5667|MetaCyc: PWY-5981|MetaCyc: PWY-6453|MetaCyc: PWY-7411|MetaCyc: PWY-7417|MetaCyc: PWY-7587|MetaCyc: PWY-7589|MetaCyc: PWY-7782|MetaCyc: PWY-8051|MetaCyc: PWY-8053|MetaCyc: PWY-8055|Reactome: R-HSA-1483166
												Reactome: R-HSA-176187|Reactome: R-HSA-176974|Reactome: R-HSA-68867|Reactome: R-HSA-68949|Reactome: R-HSA-68962|Reactome: R-HSA-69052
												Reactome: R-HSA-176187|Reactome: R-HSA-176974|Reactome: R-HSA-68867|Reactome: R-HSA-68949|Reactome: R-HSA-68962|Reactome: R-HSA-69052
												Reactome: R-HSA-176187|Reactome: R-HSA-176974|Reactome: R-HSA-68867|Reactome: R-HSA-68949|Reactome: R-HSA-68962|Reactome: R-HSA-69052
												Reactome: R-HSA-176187|Reactome: R-HSA-176974|Reactome: R-HSA-68867|Reactome: R-HSA-68949|Reactome: R-HSA-68962|Reactome: R-HSA-69052
												Reactome: R-HSA-176187|Reactome: R-HSA-176974|Reactome: R-HSA-68867|Reactome: R-HSA-68949|Reactome: R-HSA-68962|Reactome: R-HSA-69052
												Reactome: R-HSA-176187|Reactome: R-HSA-176974|Reactome: R-HSA-68867|Reactome: R-HSA-68949|Reactome: R-HSA-68962|Reactome: R-HSA-69052
												Reactome: R-HSA-176187|Reactome: R-HSA-176974|Reactome: R-HSA-68867|Reactome: R-HSA-68949|Reactome: R-HSA-68962|Reactome: R-HSA-69052
												Reactome: R-HSA-176187|Reactome: R-HSA-176974|Reactome: R-HSA-68867|Reactome: R-HSA-68949|Reactome: R-HSA-68962
												Reactome: R-HSA-446193|Reactome: R-HSA-4549349
												Reactome: R-HSA-9010553|Reactome: R-HSA-975957
												Reactome: R-HSA-112382|Reactome: R-HSA-113418|Reactome: R-HSA-167152|Reactome: R-HSA-167158|Reactome: R-HSA-167160|Reactome: R-HSA-167161|Reactome: R-HSA-167162|Reactome: R-HSA-167172|Reactome: R-HSA-167200|Reactome: R-HSA-167246|Reactome: R-HSA-2564830|Reactome: R-HSA-427413|Reactome: R-HSA-5696395|Reactome: R-HSA-5696400|Reactome: R-HSA-674695|Reactome: R-HSA-6781823|Reactome: R-HSA-6781827|Rea…
												Reactome: R-HSA-112382|Reactome: R-HSA-113418|Reactome: R-HSA-167152|Reactome: R-HSA-167158|Reactome: R-HSA-167160|Reactome: R-HSA-167161|Reactome: R-HSA-167162|Reactome: R-HSA-167172|Reactome: R-HSA-167200|Reactome: R-HSA-167246|Reactome: R-HSA-2564830|Reactome: R-HSA-427413|Reactome: R-HSA-5696395|Reactome: R-HSA-5696400|Reactome: R-HSA-674695|Reactome: R-HSA-6781823|Reactome: R-HSA-6781827|Rea…
												Reactome: R-HSA-112382|Reactome: R-HSA-113418|Reactome: R-HSA-167152|Reactome: R-HSA-167158|Reactome: R-HSA-167160|Reactome: R-HSA-167161|Reactome: R-HSA-167162|Reactome: R-HSA-167172|Reactome: R-HSA-167200|Reactome: R-HSA-167246|Reactome: R-HSA-2564830|Reactome: R-HSA-427413|Reactome: R-HSA-5696395|Reactome: R-HSA-5696400|Reactome: R-HSA-674695|Reactome: R-HSA-6781823|Reactome: R-HSA-6781827|Rea…
												Reactome: R-HSA-112382|Reactome: R-HSA-113418|Reactome: R-HSA-167152|Reactome: R-HSA-167158|Reactome: R-HSA-167160|Reactome: R-HSA-167161|Reactome: R-HSA-167162|Reactome: R-HSA-167172|Reactome: R-HSA-167200|Reactome: R-HSA-167246|Reactome: R-HSA-2564830|Reactome: R-HSA-427413|Reactome: R-HSA-5696395|Reactome: R-HSA-5696400|Reactome: R-HSA-674695|Reactome: R-HSA-6781823|Reactome: R-HSA-6781827|Rea…
												Reactome: R-HSA-112382|Reactome: R-HSA-113418|Reactome: R-HSA-167152|Reactome: R-HSA-167158|Reactome: R-HSA-167160|Reactome: R-HSA-167161|Reactome: R-HSA-167162|Reactome: R-HSA-167172|Reactome: R-HSA-167200|Reactome: R-HSA-167246|Reactome: R-HSA-2564830|Reactome: R-HSA-427413|Reactome: R-HSA-5696395|Reactome: R-HSA-5696400|Reactome: R-HSA-674695|Reactome: R-HSA-6781823|Reactome: R-HSA-6781827|Rea…
												Reactome: R-HSA-112382|Reactome: R-HSA-113418|Reactome: R-HSA-167152|Reactome: R-HSA-167158|Reactome: R-HSA-167160|Reactome: R-HSA-167161|Reactome: R-HSA-167162|Reactome: R-HSA-167172|Reactome: R-HSA-167200|Reactome: R-HSA-167246|Reactome: R-HSA-2564830|Reactome: R-HSA-427413|Reactome: R-HSA-5696395|Reactome: R-HSA-5696400|Reactome: R-HSA-674695|Reactome: R-HSA-6781823|Reactome: R-HSA-6781827|Rea…
												Reactome: R-HSA-112382|Reactome: R-HSA-113418|Reactome: R-HSA-167152|Reactome: R-HSA-167158|Reactome: R-HSA-167160|Reactome: R-HSA-167161|Reactome: R-HSA-167162|Reactome: R-HSA-167172|Reactome: R-HSA-167200|Reactome: R-HSA-167246|Reactome: R-HSA-2564830|Reactome: R-HSA-427413|Reactome: R-HSA-5696395|Reactome: R-HSA-5696400|Reactome: R-HSA-674695|Reactome: R-HSA-6781823|Reactome: R-HSA-6781827|Rea…
												Reactome: R-HSA-112382|Reactome: R-HSA-113418|Reactome: R-HSA-167152|Reactome: R-HSA-167158|Reactome: R-HSA-167160|Reactome: R-HSA-167161|Reactome: R-HSA-167162|Reactome: R-HSA-167172|Reactome: R-HSA-167200|Reactome: R-HSA-167246|Reactome: R-HSA-2564830|Reactome: R-HSA-427413|Reactome: R-HSA-5696395|Reactome: R-HSA-5696400|Reactome: R-HSA-674695|Reactome: R-HSA-6781823|Reactome: R-HSA-6781827|Rea…
												Reactome: R-HSA-112382|Reactome: R-HSA-113418|Reactome: R-HSA-167152|Reactome: R-HSA-167158|Reactome: R-HSA-167160|Reactome: R-HSA-167161|Reactome: R-HSA-167162|Reactome: R-HSA-167172|Reactome: R-HSA-167200|Reactome: R-HSA-167246|Reactome: R-HSA-2564830|Reactome: R-HSA-427413|Reactome: R-HSA-5696395|Reactome: R-HSA-5696400|Reactome: R-HSA-674695|Reactome: R-HSA-6781823|Reactome: R-HSA-6781827|Rea…
												Reactome: R-HSA-112382|Reactome: R-HSA-113418|Reactome: R-HSA-167152|Reactome: R-HSA-167158|Reactome: R-HSA-167160|Reactome: R-HSA-167161|Reactome: R-HSA-167162|Reactome: R-HSA-167172|Reactome: R-HSA-167200|Reactome: R-HSA-167246|Reactome: R-HSA-2564830|Reactome: R-HSA-427413|Reactome: R-HSA-5696395|Reactome: R-HSA-5696400|Reactome: R-HSA-674695|Reactome: R-HSA-6781823|Reactome: R-HSA-6781827|Rea…
												Reactome: R-HSA-141444|Reactome: R-HSA-1632852|Reactome: R-HSA-2132295|Reactome: R-HSA-2467813|Reactome: R-HSA-2500257|Reactome: R-HSA-3371497|Reactome: R-HSA-5620924|Reactome: R-HSA-5663220|Reactome: R-HSA-6807878|Reactome: R-HSA-6811436|Reactome: R-HSA-68877
												Reactome: R-HSA-6811434|Reactome: R-HSA-983189
												Reactome: R-HSA-6811434|Reactome: R-HSA-983189
												Reactome: R-HSA-6811434|Reactome: R-HSA-983189
												Reactome: R-HSA-6811434|Reactome: R-HSA-983189
												Reactome: R-HSA-6811434|Reactome: R-HSA-983189
												Reactome: R-HSA-6811434|Reactome: R-HSA-983189
												Reactome: R-HSA-6811434|Reactome: R-HSA-983189
												Reactome: R-HSA-6811434|Reactome: R-HSA-983189
												Reactome: R-HSA-1169091|Reactome: R-HSA-1234176|Reactome: R-HSA-1236974|Reactome: R-HSA-1236978|Reactome: R-HSA-174084|Reactome: R-HSA-174113|Reactome: R-HSA-174154|Reactome: R-HSA-174178|Reactome: R-HSA-174184|Reactome: R-HSA-180534|Reactome: R-HSA-180585|Reactome: R-HSA-187577|Reactome: R-HSA-195253|Reactome: R-HSA-202424|Reactome: R-HSA-211733|Reactome: R-HSA-2467813|Reactome: R-HSA-2871837|Re…
												Reactome: R-HSA-1169091|Reactome: R-HSA-1234176|Reactome: R-HSA-1236974|Reactome: R-HSA-1236978|Reactome: R-HSA-174084|Reactome: R-HSA-174113|Reactome: R-HSA-174154|Reactome: R-HSA-174178|Reactome: R-HSA-174184|Reactome: R-HSA-180534|Reactome: R-HSA-180585|Reactome: R-HSA-187577|Reactome: R-HSA-195253|Reactome: R-HSA-202424|Reactome: R-HSA-211733|Reactome: R-HSA-2467813|Reactome: R-HSA-2871837|Re…
												Reactome: R-HSA-1169091|Reactome: R-HSA-1234176|Reactome: R-HSA-1236974|Reactome: R-HSA-1236978|Reactome: R-HSA-174084|Reactome: R-HSA-174113|Reactome: R-HSA-174154|Reactome: R-HSA-174178|Reactome: R-HSA-174184|Reactome: R-HSA-180534|Reactome: R-HSA-180585|Reactome: R-HSA-187577|Reactome: R-HSA-195253|Reactome: R-HSA-202424|Reactome: R-HSA-211733|Reactome: R-HSA-2467813|Reactome: R-HSA-2871837|Re…
												Reactome: R-HSA-1169091|Reactome: R-HSA-1234176|Reactome: R-HSA-1236974|Reactome: R-HSA-1236978|Reactome: R-HSA-174084|Reactome: R-HSA-174113|Reactome: R-HSA-174154|Reactome: R-HSA-174178|Reactome: R-HSA-174184|Reactome: R-HSA-180534|Reactome: R-HSA-180585|Reactome: R-HSA-187577|Reactome: R-HSA-195253|Reactome: R-HSA-202424|Reactome: R-HSA-211733|Reactome: R-HSA-2467813|Reactome: R-HSA-2871837|Re…
												Reactome: R-HSA-1169091|Reactome: R-HSA-1234176|Reactome: R-HSA-1236974|Reactome: R-HSA-1236978|Reactome: R-HSA-174084|Reactome: R-HSA-174113|Reactome: R-HSA-174154|Reactome: R-HSA-174178|Reactome: R-HSA-174184|Reactome: R-HSA-180534|Reactome: R-HSA-180585|Reactome: R-HSA-187577|Reactome: R-HSA-195253|Reactome: R-HSA-202424|Reactome: R-HSA-211733|Reactome: R-HSA-2467813|Reactome: R-HSA-2871837|Re…
												KEGG: 00620+3.1.2.6|MetaCyc: PWY-5386
												KEGG: 00620+3.1.2.6|MetaCyc: PWY-5386
												KEGG: 00620+3.1.2.6|MetaCyc: PWY-5386
												KEGG: 00620+3.1.2.6|MetaCyc: PWY-5386
												KEGG: 00620+3.1.2.6|MetaCyc: PWY-5386
												KEGG: 00900+1.1.1.34|MetaCyc: PWY-6174|MetaCyc: PWY-7391|MetaCyc: PWY-7524|MetaCyc: PWY-922|Reactome: R-HSA-191273|Reactome: R-HSA-1989781|Reactome: R-HSA-2426168
												KEGG: 00900+1.1.1.34|MetaCyc: PWY-6174|MetaCyc: PWY-7391|MetaCyc: PWY-7524|MetaCyc: PWY-922|Reactome: R-HSA-191273|Reactome: R-HSA-1989781|Reactome: R-HSA-2426168
												KEGG: 00900+1.1.1.34|MetaCyc: PWY-6174|MetaCyc: PWY-7391|MetaCyc: PWY-7524|MetaCyc: PWY-922|Reactome: R-HSA-191273|Reactome: R-HSA-1989781|Reactome: R-HSA-2426168
												KEGG: 00900+1.1.1.34|MetaCyc: PWY-6174|MetaCyc: PWY-7391|MetaCyc: PWY-7524|MetaCyc: PWY-922|Reactome: R-HSA-191273|Reactome: R-HSA-1989781|Reactome: R-HSA-2426168
												KEGG: 00900+1.1.1.34|MetaCyc: PWY-6174|MetaCyc: PWY-7391|MetaCyc: PWY-7524|MetaCyc: PWY-922|Reactome: R-HSA-191273|Reactome: R-HSA-1989781|Reactome: R-HSA-2426168
												KEGG: 00900+1.1.1.34|MetaCyc: PWY-6174|MetaCyc: PWY-7391|MetaCyc: PWY-7524|MetaCyc: PWY-922|Reactome: R-HSA-191273|Reactome: R-HSA-1989781|Reactome: R-HSA-2426168
												KEGG: 00900+1.1.1.34|MetaCyc: PWY-6174|MetaCyc: PWY-7391|MetaCyc: PWY-7524|MetaCyc: PWY-922|Reactome: R-HSA-191273|Reactome: R-HSA-1989781|Reactome: R-HSA-2426168
												KEGG: 00900+1.1.1.34|MetaCyc: PWY-6174|MetaCyc: PWY-7391|MetaCyc: PWY-7524|MetaCyc: PWY-922|Reactome: R-HSA-191273|Reactome: R-HSA-1989781|Reactome: R-HSA-2426168
												KEGG: 00900+1.1.1.34|MetaCyc: PWY-6174|MetaCyc: PWY-7391|MetaCyc: PWY-7524|MetaCyc: PWY-922|Reactome: R-HSA-191273|Reactome: R-HSA-1989781|Reactome: R-HSA-2426168
												KEGG: 00900+1.1.1.34|MetaCyc: PWY-6174|MetaCyc: PWY-7391|MetaCyc: PWY-7524|MetaCyc: PWY-922|Reactome: R-HSA-191273|Reactome: R-HSA-1989781|Reactome: R-HSA-2426168
												KEGG: 00900+1.1.1.34|MetaCyc: PWY-6174|MetaCyc: PWY-7391|MetaCyc: PWY-7524|MetaCyc: PWY-922|Reactome: R-HSA-191273|Reactome: R-HSA-1989781|Reactome: R-HSA-2426168
												KEGG: 00900+1.1.1.34|MetaCyc: PWY-6174|MetaCyc: PWY-7391|MetaCyc: PWY-7524|MetaCyc: PWY-922|Reactome: R-HSA-191273|Reactome: R-HSA-1989781|Reactome: R-HSA-2426168
												KEGG: 00900+1.1.1.34|MetaCyc: PWY-6174|MetaCyc: PWY-7391|MetaCyc: PWY-7524|MetaCyc: PWY-922|Reactome: R-HSA-191273|Reactome: R-HSA-1989781|Reactome: R-HSA-2426168
												KEGG: 00900+1.1.1.34|MetaCyc: PWY-6174|MetaCyc: PWY-7391|MetaCyc: PWY-7524|MetaCyc: PWY-922|Reactome: R-HSA-191273|Reactome: R-HSA-1989781|Reactome: R-HSA-2426168
												KEGG: 00900+1.1.1.34|MetaCyc: PWY-6174|MetaCyc: PWY-7391|MetaCyc: PWY-7524|MetaCyc: PWY-922|Reactome: R-HSA-191273|Reactome: R-HSA-1989781|Reactome: R-HSA-2426168
												KEGG: 00900+1.1.1.34|MetaCyc: PWY-6174|MetaCyc: PWY-7391|MetaCyc: PWY-7524|MetaCyc: PWY-922|Reactome: R-HSA-191273|Reactome: R-HSA-1989781|Reactome: R-HSA-2426168
												KEGG: 00900+1.1.1.34|MetaCyc: PWY-6174|MetaCyc: PWY-7391|MetaCyc: PWY-7524|MetaCyc: PWY-922|Reactome: R-HSA-191273|Reactome: R-HSA-1989781|Reactome: R-HSA-2426168
												KEGG: 00900+1.1.1.34|MetaCyc: PWY-6174|MetaCyc: PWY-7391|MetaCyc: PWY-7524|MetaCyc: PWY-922|Reactome: R-HSA-191273|Reactome: R-HSA-1989781|Reactome: R-HSA-2426168
												KEGG: 00860+4.99.1.1|Reactome: R-HSA-189451
												KEGG: 00860+4.99.1.1|Reactome: R-HSA-189451
												KEGG: 00860+4.99.1.1|Reactome: R-HSA-189451
												KEGG: 00860+4.99.1.1|Reactome: R-HSA-189451
												KEGG: 00860+4.99.1.1|Reactome: R-HSA-189451
												KEGG: 00860+4.99.1.1|Reactome: R-HSA-189451
												KEGG: 00260+1.1.1.3|KEGG: 00270+1.1.1.3|KEGG: 00300+1.1.1.3
												KEGG: 00260+2.7.2.4|KEGG: 00261+2.7.2.4|KEGG: 00270+2.7.2.4|KEGG: 00300+2.7.2.4|MetaCyc: PWY-2941|MetaCyc: PWY-2942|MetaCyc: PWY-5097|MetaCyc: PWY-6160|MetaCyc: PWY-6559|MetaCyc: PWY-6562|MetaCyc: PWY-7153|MetaCyc: PWY-7977
												Reactome: R-HSA-70614
												KEGG: 00260+1.1.1.3|KEGG: 00270+1.1.1.3|KEGG: 00300+1.1.1.3
												KEGG: 00260+2.7.2.4+1.1.1.3|KEGG: 00261+2.7.2.4|KEGG: 00270+2.7.2.4+1.1.1.3|KEGG: 00300+2.7.2.4+1.1.1.3|MetaCyc: PWY-2941|MetaCyc: PWY-2942|MetaCyc: PWY-5097|MetaCyc: PWY-6160|MetaCyc: PWY-6559|MetaCyc: PWY-6562|MetaCyc: PWY-7153|MetaCyc: PWY-7977
												KEGG: 00260+2.7.2.4|KEGG: 00261+2.7.2.4|KEGG: 00270+2.7.2.4|KEGG: 00300+2.7.2.4|MetaCyc: PWY-2941|MetaCyc: PWY-2942|MetaCyc: PWY-5097|MetaCyc: PWY-6160|MetaCyc: PWY-6559|MetaCyc: PWY-6562|MetaCyc: PWY-7153|MetaCyc: PWY-7977
												Reactome: R-HSA-1655829|Reactome: R-HSA-204005|Reactome: R-HSA-2132295|Reactome: R-HSA-5694530|Reactome: R-HSA-983170
												Reactome: R-HSA-1655829|Reactome: R-HSA-204005|Reactome: R-HSA-2132295|Reactome: R-HSA-5694530|Reactome: R-HSA-983170
												Reactome: R-HSA-1655829|Reactome: R-HSA-204005|Reactome: R-HSA-2132295|Reactome: R-HSA-5694530|Reactome: R-HSA-983170
												Reactome: R-HSA-1655829|Reactome: R-HSA-204005|Reactome: R-HSA-2132295|Reactome: R-HSA-5694530|Reactome: R-HSA-983170
												Reactome: R-HSA-1655829|Reactome: R-HSA-204005|Reactome: R-HSA-2132295|Reactome: R-HSA-5694530|Reactome: R-HSA-983170
												Reactome: R-HSA-110328|Reactome: R-HSA-110329|Reactome: R-HSA-110330|Reactome: R-HSA-110331|Reactome: R-HSA-1221632|Reactome: R-HSA-171306|Reactome: R-HSA-2559586
												Reactome: R-HSA-110328|Reactome: R-HSA-110329|Reactome: R-HSA-110330|Reactome: R-HSA-110331|Reactome: R-HSA-1221632|Reactome: R-HSA-171306|Reactome: R-HSA-2559586
												Reactome: R-HSA-156842
												Reactome: R-HSA-156842
												MetaCyc: PWY-7511
												MetaCyc: PWY-7511
												MetaCyc: PWY-7511
												MetaCyc: PWY-7511|Reactome: R-HSA-5689880
												Reactome: R-HSA-983168
												Reactome: R-HSA-983168
												Reactome: R-HSA-983168
												MetaCyc: PWY-7511|Reactome: R-HSA-983168
												Reactome: R-HSA-380320
												Reactome: R-HSA-380320
												Reactome: R-HSA-1369062
												Reactome: R-HSA-1369062
												Reactome: R-HSA-8856825|Reactome: R-HSA-8856828
												Reactome: R-HSA-8856828
												KEGG: 04658+3.1.3.16|KEGG: 04660+3.1.3.16|KEGG: 05235+3.1.3.16
												Reactome: R-HSA-1369062
												Reactome: R-HSA-3214858|Reactome: R-HSA-8939243
												Reactome: R-HSA-112382|Reactome: R-HSA-674695|Reactome: R-HSA-75955|Reactome: R-HSA-8866654
												Reactome: R-HSA-3214858|Reactome: R-HSA-8939243
												Reactome: R-HSA-112382|Reactome: R-HSA-674695|Reactome: R-HSA-75955|Reactome: R-HSA-8866654
												Reactome: R-HSA-112382|Reactome: R-HSA-674695|Reactome: R-HSA-75955|Reactome: R-HSA-8866654
												Reactome: R-HSA-112382|Reactome: R-HSA-674695|Reactome: R-HSA-75955|Reactome: R-HSA-8866654
												Reactome: R-HSA-112382|Reactome: R-HSA-674695|Reactome: R-HSA-75955|Reactome: R-HSA-8866654
												Reactome: R-HSA-156588
												Reactome: R-HSA-156588
												Reactome: R-HSA-6791226
												Reactome: R-HSA-6791226
												Reactome: R-HSA-611105|Reactome: R-HSA-71403
												KEGG: 04150+2.7.11.1|KEGG: 04151+2.7.11.1|KEGG: 04714+2.7.11.1|KEGG: 04926+2.7.11.1|KEGG: 05163+2.7.11.1|KEGG: 05165+2.7.11.1|KEGG: 05170+2.7.11.1
												KEGG: 04150+2.7.11.1|KEGG: 04151+2.7.11.1|KEGG: 04714+2.7.11.1|KEGG: 04926+2.7.11.1|KEGG: 05163+2.7.11.1|KEGG: 05165+2.7.11.1|KEGG: 05170+2.7.11.1
												KEGG: 04150+2.7.11.1|KEGG: 04151+2.7.11.1|KEGG: 04714+2.7.11.1|KEGG: 04926+2.7.11.1|KEGG: 05163+2.7.11.1|KEGG: 05165+2.7.11.1|KEGG: 05170+2.7.11.1
												Reactome: R-HSA-6781823|Reactome: R-HSA-6781827|Reactome: R-HSA-6782135|Reactome: R-HSA-6782210|Reactome: R-HSA-72163
												Reactome: R-HSA-6781823|Reactome: R-HSA-6781827|Reactome: R-HSA-6782135|Reactome: R-HSA-6782210|Reactome: R-HSA-72163
												KEGG: 04658+3.1.3.16|KEGG: 04660+3.1.3.16|KEGG: 05235+3.1.3.16
												KEGG: 04658+3.1.3.16|KEGG: 04660+3.1.3.16|KEGG: 05235+3.1.3.16
												KEGG: 04658+3.1.3.16|KEGG: 04660+3.1.3.16|KEGG: 05235+3.1.3.16
												KEGG: 04658+3.1.3.16|KEGG: 04660+3.1.3.16|KEGG: 05235+3.1.3.16
												KEGG: 04658+3.1.3.16|KEGG: 04660+3.1.3.16|KEGG: 05235+3.1.3.16
												KEGG: 04658+3.1.3.16|KEGG: 04660+3.1.3.16|KEGG: 05235+3.1.3.16
												KEGG: 04658+3.1.3.16|KEGG: 04660+3.1.3.16|KEGG: 05235+3.1.3.16
												KEGG: 04658+3.1.3.16|KEGG: 04660+3.1.3.16|KEGG: 05235+3.1.3.16
												KEGG: 00240+2.7.1.48|KEGG: 00983+2.7.1.48|MetaCyc: PWY-7193|Reactome: R-HSA-73614
												KEGG: 00240+2.7.1.48|KEGG: 00983+2.7.1.48|MetaCyc: PWY-7193|Reactome: R-HSA-73614
												Reactome: R-HSA-73614
												Reactome: R-HSA-5689880|Reactome: R-HSA-8949215
												Reactome: R-HSA-72163
												Reactome: R-HSA-8850843
												Reactome: R-HSA-8850843
												MetaCyc: PWY-7511
												MetaCyc: PWY-7511
												MetaCyc: PWY-7511
												Reactome: R-HSA-156588
												Reactome: R-HSA-156588
												Reactome: R-HSA-112382|Reactome: R-HSA-674695|Reactome: R-HSA-75955|Reactome: R-HSA-8866654
												Reactome: R-HSA-112382|Reactome: R-HSA-674695|Reactome: R-HSA-75955|Reactome: R-HSA-8866654
												Reactome: R-HSA-112382|Reactome: R-HSA-674695|Reactome: R-HSA-75955|Reactome: R-HSA-8866654
												Reactome: R-HSA-112382|Reactome: R-HSA-674695|Reactome: R-HSA-75955|Reactome: R-HSA-8866654
												Reactome: R-HSA-112382|Reactome: R-HSA-674695|Reactome: R-HSA-75955|Reactome: R-HSA-8866654
												Reactome: R-HSA-112382|Reactome: R-HSA-167152|Reactome: R-HSA-167200|Reactome: R-HSA-167238|Reactome: R-HSA-167243|Reactome: R-HSA-167246|Reactome: R-HSA-167287|Reactome: R-HSA-167290|Reactome: R-HSA-674695|Reactome: R-HSA-6796648|Reactome: R-HSA-6804756|Reactome: R-HSA-75955
												Reactome: R-HSA-112382|Reactome: R-HSA-167152|Reactome: R-HSA-167200|Reactome: R-HSA-167238|Reactome: R-HSA-167243|Reactome: R-HSA-167246|Reactome: R-HSA-167287|Reactome: R-HSA-167290|Reactome: R-HSA-674695|Reactome: R-HSA-6796648|Reactome: R-HSA-6804756|Reactome: R-HSA-75955
												Reactome: R-HSA-112382|Reactome: R-HSA-167152|Reactome: R-HSA-167200|Reactome: R-HSA-167238|Reactome: R-HSA-167243|Reactome: R-HSA-167246|Reactome: R-HSA-167287|Reactome: R-HSA-167290|Reactome: R-HSA-674695|Reactome: R-HSA-6796648|Reactome: R-HSA-6804756|Reactome: R-HSA-75955
												Reactome: R-HSA-112382|Reactome: R-HSA-167152|Reactome: R-HSA-167200|Reactome: R-HSA-167238|Reactome: R-HSA-167243|Reactome: R-HSA-167246|Reactome: R-HSA-167287|Reactome: R-HSA-167290|Reactome: R-HSA-674695|Reactome: R-HSA-6796648|Reactome: R-HSA-6804756|Reactome: R-HSA-75955
												Reactome: R-HSA-112382|Reactome: R-HSA-167152|Reactome: R-HSA-167200|Reactome: R-HSA-167238|Reactome: R-HSA-167243|Reactome: R-HSA-167246|Reactome: R-HSA-167287|Reactome: R-HSA-167290|Reactome: R-HSA-674695|Reactome: R-HSA-6796648|Reactome: R-HSA-6804756|Reactome: R-HSA-75955
												Reactome: R-HSA-112382|Reactome: R-HSA-167152|Reactome: R-HSA-167200|Reactome: R-HSA-167238|Reactome: R-HSA-167243|Reactome: R-HSA-167246|Reactome: R-HSA-167287|Reactome: R-HSA-167290|Reactome: R-HSA-674695|Reactome: R-HSA-6796648|Reactome: R-HSA-6804756|Reactome: R-HSA-75955
												Reactome: R-HSA-112382|Reactome: R-HSA-167152|Reactome: R-HSA-167200|Reactome: R-HSA-167238|Reactome: R-HSA-167243|Reactome: R-HSA-167246|Reactome: R-HSA-167287|Reactome: R-HSA-167290|Reactome: R-HSA-674695|Reactome: R-HSA-6796648|Reactome: R-HSA-6804756|Reactome: R-HSA-75955
												Reactome: R-HSA-156827|Reactome: R-HSA-156902|Reactome: R-HSA-1799339|Reactome: R-HSA-192823|Reactome: R-HSA-2408557|Reactome: R-HSA-6791226|Reactome: R-HSA-72689|Reactome: R-HSA-72706|Reactome: R-HSA-72764|Reactome: R-HSA-9010553|Reactome: R-HSA-975956|Reactome: R-HSA-975957
												Reactome: R-HSA-156827|Reactome: R-HSA-156902|Reactome: R-HSA-1799339|Reactome: R-HSA-192823|Reactome: R-HSA-2408557|Reactome: R-HSA-6791226|Reactome: R-HSA-72689|Reactome: R-HSA-72706|Reactome: R-HSA-72764|Reactome: R-HSA-9010553|Reactome: R-HSA-975956|Reactome: R-HSA-975957
												Reactome: R-HSA-156827|Reactome: R-HSA-156902|Reactome: R-HSA-1799339|Reactome: R-HSA-192823|Reactome: R-HSA-2408557|Reactome: R-HSA-6791226|Reactome: R-HSA-72689|Reactome: R-HSA-72706|Reactome: R-HSA-72764|Reactome: R-HSA-9010553|Reactome: R-HSA-975956|Reactome: R-HSA-975957
												Reactome: R-HSA-156827|Reactome: R-HSA-156902|Reactome: R-HSA-1799339|Reactome: R-HSA-192823|Reactome: R-HSA-2408557|Reactome: R-HSA-6791226|Reactome: R-HSA-72689|Reactome: R-HSA-72706|Reactome: R-HSA-72764|Reactome: R-HSA-9010553|Reactome: R-HSA-975956|Reactome: R-HSA-975957
												Reactome: R-HSA-156827|Reactome: R-HSA-156902|Reactome: R-HSA-1799339|Reactome: R-HSA-192823|Reactome: R-HSA-2408557|Reactome: R-HSA-6791226|Reactome: R-HSA-72689|Reactome: R-HSA-72706|Reactome: R-HSA-72764|Reactome: R-HSA-9010553|Reactome: R-HSA-975956|Reactome: R-HSA-975957
												Reactome: R-HSA-156827|Reactome: R-HSA-156902|Reactome: R-HSA-1799339|Reactome: R-HSA-192823|Reactome: R-HSA-2408557|Reactome: R-HSA-6791226|Reactome: R-HSA-72689|Reactome: R-HSA-72706|Reactome: R-HSA-72764|Reactome: R-HSA-9010553|Reactome: R-HSA-975956|Reactome: R-HSA-975957
												Reactome: R-HSA-156827|Reactome: R-HSA-156902|Reactome: R-HSA-1799339|Reactome: R-HSA-192823|Reactome: R-HSA-2408557|Reactome: R-HSA-6791226|Reactome: R-HSA-72689|Reactome: R-HSA-72706|Reactome: R-HSA-72764|Reactome: R-HSA-9010553|Reactome: R-HSA-975956|Reactome: R-HSA-975957
												Reactome: R-HSA-156827|Reactome: R-HSA-156902|Reactome: R-HSA-1799339|Reactome: R-HSA-192823|Reactome: R-HSA-2408557|Reactome: R-HSA-6791226|Reactome: R-HSA-72689|Reactome: R-HSA-72706|Reactome: R-HSA-72764|Reactome: R-HSA-9010553|Reactome: R-HSA-975956|Reactome: R-HSA-975957
												Reactome: R-HSA-74217
												MetaCyc: PWY-7511
												MetaCyc: PWY-7511
												MetaCyc: PWY-7511
												Reactome: R-HSA-1445148|Reactome: R-HSA-264876|Reactome: R-HSA-5620916
												KEGG: 04658+3.1.3.16|KEGG: 04660+3.1.3.16|KEGG: 05235+3.1.3.16
												KEGG: 04658+3.1.3.16|KEGG: 04660+3.1.3.16|KEGG: 05235+3.1.3.16
												KEGG: 04658+3.1.3.16|KEGG: 04660+3.1.3.16|KEGG: 05235+3.1.3.16
												KEGG: 04658+3.1.3.16|KEGG: 04660+3.1.3.16|KEGG: 05235+3.1.3.16
												KEGG: 04658+3.1.3.16|KEGG: 04660+3.1.3.16|KEGG: 05235+3.1.3.16
												KEGG: 04658+3.1.3.16|KEGG: 04660+3.1.3.16|KEGG: 05235+3.1.3.16
												KEGG: 04658+3.1.3.16|KEGG: 04660+3.1.3.16|KEGG: 05235+3.1.3.16
												KEGG: 04658+3.1.3.16|KEGG: 04660+3.1.3.16|KEGG: 05235+3.1.3.16
												Reactome: R-HSA-8856825|Reactome: R-HSA-8856828
												Reactome: R-HSA-8856825|Reactome: R-HSA-8856828
												KEGG: 00030+3.1.1.31|MetaCyc: PWY-8004
												KEGG: 00030+3.1.1.31|MetaCyc: PWY-8004
												KEGG: 00520+3.5.99.6|MetaCyc: PWY-5514|MetaCyc: PWY-6855|MetaCyc: PWY-6906
												Reactome: R-HSA-156827|Reactome: R-HSA-156902|Reactome: R-HSA-1799339|Reactome: R-HSA-192823|Reactome: R-HSA-2408557|Reactome: R-HSA-6791226|Reactome: R-HSA-72689|Reactome: R-HSA-72706|Reactome: R-HSA-72764|Reactome: R-HSA-9010553|Reactome: R-HSA-975956|Reactome: R-HSA-975957
												Reactome: R-HSA-70895
												Reactome: R-HSA-70895
												KEGG: 00270+2.1.1.37|Reactome: R-HSA-212300|Reactome: R-HSA-4655427|Reactome: R-HSA-5334118
												KEGG: 00270+2.1.1.37
												KEGG: 00270+2.1.1.37
												KEGG: 00270+2.1.1.37
												KEGG: 00270+2.1.1.37
												KEGG: 00270+2.1.1.37
												Reactome: R-HSA-141430|Reactome: R-HSA-174048|Reactome: R-HSA-174084|Reactome: R-HSA-174154|Reactome: R-HSA-174178|Reactome: R-HSA-174184|Reactome: R-HSA-176407|Reactome: R-HSA-176408|Reactome: R-HSA-176409|Reactome: R-HSA-176412|Reactome: R-HSA-179409|Reactome: R-HSA-2467813|Reactome: R-HSA-2559582|Reactome: R-HSA-69017|Reactome: R-HSA-983168
												Reactome: R-HSA-141430|Reactome: R-HSA-174048|Reactome: R-HSA-174084|Reactome: R-HSA-174154|Reactome: R-HSA-174178|Reactome: R-HSA-174184|Reactome: R-HSA-176407|Reactome: R-HSA-176408|Reactome: R-HSA-176409|Reactome: R-HSA-176412|Reactome: R-HSA-179409|Reactome: R-HSA-2467813|Reactome: R-HSA-2559582|Reactome: R-HSA-69017|Reactome: R-HSA-983168
												Reactome: R-HSA-8951664
												Reactome: R-HSA-8951664
												Reactome: R-HSA-8951664
												Reactome: R-HSA-8951664
												Reactome: R-HSA-6811434|Reactome: R-HSA-983189
												Reactome: R-HSA-6811434|Reactome: R-HSA-983189
												Reactome: R-HSA-6811434|Reactome: R-HSA-983189
												Reactome: R-HSA-6811434|Reactome: R-HSA-983189
												Reactome: R-HSA-6811434|Reactome: R-HSA-983189
												Reactome: R-HSA-6811434|Reactome: R-HSA-983189
												Reactome: R-HSA-6811434|Reactome: R-HSA-983189
												Reactome: R-HSA-6811434|Reactome: R-HSA-983189
												MetaCyc: PWY-7511
												MetaCyc: PWY-7511
												MetaCyc: PWY-7511
												MetaCyc: PWY-7511|Reactome: R-HSA-5689880
												KEGG: 04658+3.1.3.16|KEGG: 04660+3.1.3.16|KEGG: 05235+3.1.3.16
												KEGG: 04658+3.1.3.16|KEGG: 04660+3.1.3.16|KEGG: 05235+3.1.3.16
												KEGG: 04658+3.1.3.16|KEGG: 04660+3.1.3.16|KEGG: 05235+3.1.3.16
												KEGG: 04658+3.1.3.16|KEGG: 04660+3.1.3.16|KEGG: 05235+3.1.3.16
												KEGG: 04658+3.1.3.16|KEGG: 04660+3.1.3.16|KEGG: 05235+3.1.3.16
												KEGG: 04658+3.1.3.16|KEGG: 04660+3.1.3.16|KEGG: 05235+3.1.3.16
												KEGG: 04658+3.1.3.16|KEGG: 04660+3.1.3.16|KEGG: 05235+3.1.3.16
												KEGG: 04658+3.1.3.16|KEGG: 04660+3.1.3.16|KEGG: 05235+3.1.3.16
												KEGG: 04658+3.1.3.16|KEGG: 04660+3.1.3.16|KEGG: 05235+3.1.3.16
												Reactome: R-HSA-6811434|Reactome: R-HSA-983189
												Reactome: R-HSA-6811434|Reactome: R-HSA-983189
												Reactome: R-HSA-6811434|Reactome: R-HSA-983189
												Reactome: R-HSA-6811434|Reactome: R-HSA-983189
												Reactome: R-HSA-6811434|Reactome: R-HSA-983189
												Reactome: R-HSA-6811434|Reactome: R-HSA-983189
												Reactome: R-HSA-6811434|Reactome: R-HSA-983189
												Reactome: R-HSA-6811434|Reactome: R-HSA-983189
												Reactome: R-HSA-204005
												Reactome: R-HSA-8951664|Reactome: R-HSA-983168
												KEGG: 00053+1.1.3.8
												MetaCyc: PWY-7511
												MetaCyc: PWY-7511
												MetaCyc: PWY-7511
												Reactome: R-HSA-5689877|Reactome: R-HSA-5696394|Reactome: R-HSA-5696395
												Reactome: R-HSA-5689877|Reactome: R-HSA-5696394|Reactome: R-HSA-5696395
												Reactome: R-HSA-5689877|Reactome: R-HSA-5696394|Reactome: R-HSA-5696395
												Reactome: R-HSA-5689877|Reactome: R-HSA-5696394|Reactome: R-HSA-5696395
												Reactome: R-HSA-5689877|Reactome: R-HSA-5696394|Reactome: R-HSA-5696395
												Reactome: R-HSA-5689877|Reactome: R-HSA-5696394|Reactome: R-HSA-5696395
												Reactome: R-HSA-5689877|Reactome: R-HSA-5696394|Reactome: R-HSA-5696395
												Reactome: R-HSA-5689877|Reactome: R-HSA-5696394|Reactome: R-HSA-5696395
												Reactome: R-HSA-5696395|Reactome: R-HSA-5696400|Reactome: R-HSA-6782135
												Reactome: R-HSA-5696395|Reactome: R-HSA-5696400|Reactome: R-HSA-6782135
												Reactome: R-HSA-5696395|Reactome: R-HSA-5696400|Reactome: R-HSA-6782135
												Reactome: R-HSA-6811434|Reactome: R-HSA-983189
												Reactome: R-HSA-6811434|Reactome: R-HSA-983189
												Reactome: R-HSA-6811434|Reactome: R-HSA-983189
												Reactome: R-HSA-6811434|Reactome: R-HSA-983189
												Reactome: R-HSA-6811434|Reactome: R-HSA-983189
												Reactome: R-HSA-6811434|Reactome: R-HSA-983189
												Reactome: R-HSA-6811434|Reactome: R-HSA-983189
												Reactome: R-HSA-6811434|Reactome: R-HSA-983189
												KEGG: 00062+4.2.1.17+1.1.1.35|KEGG: 00071+4.2.1.17+1.1.1.35|KEGG: 00280+4.2.1.17+1.1.1.35|KEGG: 00281+4.2.1.17+1.1.1.35|KEGG: 00310+4.2.1.17+1.1.1.35|KEGG: 00360+4.2.1.17|KEGG: 00362+4.2.1.17+1.1.1.35|KEGG: 00380+4.2.1.17+1.1.1.35|KEGG: 00410+4.2.1.17|KEGG: 00592+4.2.1.17|KEGG: 00623+1.1.1.35|KEGG: 00627+4.2.1.17|KEGG: 00640+4.2.1.17|KEGG: 00650+4.2.1.17+1.1.1.35|KEGG: 00720+4.2.1.17+1.1.1.35|KEG…
												KEGG: 00062+4.2.1.17+1.1.1.35|KEGG: 00071+4.2.1.17+1.1.1.35|KEGG: 00280+4.2.1.17+1.1.1.35|KEGG: 00281+4.2.1.17+1.1.1.35|KEGG: 00310+4.2.1.17+1.1.1.35|KEGG: 00360+4.2.1.17|KEGG: 00362+4.2.1.17+1.1.1.35|KEGG: 00380+4.2.1.17+1.1.1.35|KEGG: 00410+4.2.1.17|KEGG: 00592+4.2.1.17|KEGG: 00623+1.1.1.35|KEGG: 00627+4.2.1.17|KEGG: 00640+4.2.1.17|KEGG: 00650+4.2.1.17+1.1.1.35|KEGG: 00720+4.2.1.17+1.1.1.35|KEG…
												KEGG: 00062+4.2.1.17+1.1.1.35|KEGG: 00071+4.2.1.17+1.1.1.35|KEGG: 00280+4.2.1.17+1.1.1.35|KEGG: 00281+4.2.1.17+1.1.1.35|KEGG: 00310+4.2.1.17+1.1.1.35|KEGG: 00360+4.2.1.17|KEGG: 00362+4.2.1.17+1.1.1.35|KEGG: 00380+4.2.1.17+1.1.1.35|KEGG: 00410+4.2.1.17|KEGG: 00592+4.2.1.17|KEGG: 00623+1.1.1.35|KEGG: 00627+4.2.1.17|KEGG: 00640+4.2.1.17|KEGG: 00650+4.2.1.17+1.1.1.35|KEGG: 00720+4.2.1.17+1.1.1.35|KEG…
												KEGG: 00900+1.1.1.267|MetaCyc: PWY-7560
												KEGG: 00900+1.1.1.267|MetaCyc: PWY-7560
												KEGG: 00900+1.1.1.267|MetaCyc: PWY-7560
												KEGG: 00900+1.1.1.267|MetaCyc: PWY-7560
												KEGG: 00900+1.1.1.267|MetaCyc: PWY-7560
												KEGG: 00900+1.1.1.267|MetaCyc: PWY-7560
												KEGG: 00900+1.1.1.267|MetaCyc: PWY-7560
												KEGG: 00900+1.1.1.267|MetaCyc: PWY-7560
												KEGG: 00500+3.2.1.39
												KEGG: 00500+3.2.1.39
												Reactome: R-HSA-198323|Reactome: R-HSA-5674400
												KEGG: 00310+2.1.1.43
												KEGG: 00310+2.1.1.43|Reactome: R-HSA-3214841
												KEGG: 00310+2.1.1.43|Reactome: R-HSA-3214841
												KEGG: 00310+2.1.1.43|Reactome: R-HSA-3214841
												Reactome: R-HSA-8876198
												Reactome: R-HSA-8876198
												Reactome: R-HSA-8876198
												Reactome: R-HSA-8876198
												Reactome: R-HSA-1369062
												Reactome: R-HSA-5368286|Reactome: R-HSA-5389840|Reactome: R-HSA-5419276
												Reactome: R-HSA-5368286|Reactome: R-HSA-5389840|Reactome: R-HSA-5419276
												Reactome: R-HSA-5368286|Reactome: R-HSA-5389840|Reactome: R-HSA-5419276
												Reactome: R-HSA-983168
												Reactome: R-HSA-983168
												Reactome: R-HSA-156827|Reactome: R-HSA-156902|Reactome: R-HSA-1799339|Reactome: R-HSA-192823|Reactome: R-HSA-2408557|Reactome: R-HSA-6791226|Reactome: R-HSA-72689|Reactome: R-HSA-72706|Reactome: R-HSA-72764|Reactome: R-HSA-9010553|Reactome: R-HSA-975956|Reactome: R-HSA-975957
												KEGG: 00010+4.2.1.11|KEGG: 00680+4.2.1.11|MetaCyc: PWY-1042|MetaCyc: PWY-1622|MetaCyc: PWY-2221|MetaCyc: PWY-5484|MetaCyc: PWY-5723|MetaCyc: PWY-6142|MetaCyc: PWY-6886|MetaCyc: PWY-6901|MetaCyc: PWY-7003|MetaCyc: PWY-7124|MetaCyc: PWY-7218|MetaCyc: PWY-8004
												KEGG: 00010+4.2.1.11|KEGG: 00680+4.2.1.11|MetaCyc: PWY-1042|MetaCyc: PWY-1622|MetaCyc: PWY-2221|MetaCyc: PWY-5484|MetaCyc: PWY-5723|MetaCyc: PWY-6142|MetaCyc: PWY-6886|MetaCyc: PWY-6901|MetaCyc: PWY-7003|MetaCyc: PWY-7124|MetaCyc: PWY-7218|MetaCyc: PWY-8004
												KEGG: 00010+4.2.1.11|KEGG: 00680+4.2.1.11|MetaCyc: PWY-1042|MetaCyc: PWY-1622|MetaCyc: PWY-2221|MetaCyc: PWY-5484|MetaCyc: PWY-5723|MetaCyc: PWY-6142|MetaCyc: PWY-6886|MetaCyc: PWY-6901|MetaCyc: PWY-7003|MetaCyc: PWY-7124|MetaCyc: PWY-7218|MetaCyc: PWY-8004
												KEGG: 00010+4.2.1.11|KEGG: 00680+4.2.1.11|MetaCyc: PWY-1042|MetaCyc: PWY-1622|MetaCyc: PWY-2221|MetaCyc: PWY-5484|MetaCyc: PWY-5723|MetaCyc: PWY-6142|MetaCyc: PWY-6886|MetaCyc: PWY-6901|MetaCyc: PWY-7003|MetaCyc: PWY-7124|MetaCyc: PWY-7218|MetaCyc: PWY-8004
												KEGG: 00010+4.2.1.11|KEGG: 00680+4.2.1.11|MetaCyc: PWY-1042|MetaCyc: PWY-1622|MetaCyc: PWY-2221|MetaCyc: PWY-5484|MetaCyc: PWY-5723|MetaCyc: PWY-6142|MetaCyc: PWY-6886|MetaCyc: PWY-6901|MetaCyc: PWY-7003|MetaCyc: PWY-7124|MetaCyc: PWY-7218|MetaCyc: PWY-8004
												KEGG: 00010+4.2.1.11|KEGG: 00680+4.2.1.11|MetaCyc: PWY-1042|MetaCyc: PWY-1622|MetaCyc: PWY-2221|MetaCyc: PWY-5484|MetaCyc: PWY-5723|MetaCyc: PWY-6142|MetaCyc: PWY-6886|MetaCyc: PWY-6901|MetaCyc: PWY-7003|MetaCyc: PWY-7124|MetaCyc: PWY-7218|MetaCyc: PWY-8004
												KEGG: 00010+4.2.1.11|KEGG: 00680+4.2.1.11|MetaCyc: PWY-1042|MetaCyc: PWY-1622|MetaCyc: PWY-2221|MetaCyc: PWY-5484|MetaCyc: PWY-5723|MetaCyc: PWY-6142|MetaCyc: PWY-6886|MetaCyc: PWY-6901|MetaCyc: PWY-7003|MetaCyc: PWY-7124|MetaCyc: PWY-7218|MetaCyc: PWY-8004
												KEGG: 00010+4.2.1.11|KEGG: 00680+4.2.1.11|MetaCyc: PWY-1042|MetaCyc: PWY-1622|MetaCyc: PWY-2221|MetaCyc: PWY-5484|MetaCyc: PWY-5723|MetaCyc: PWY-6142|MetaCyc: PWY-6886|MetaCyc: PWY-6901|MetaCyc: PWY-7003|MetaCyc: PWY-7124|MetaCyc: PWY-7218|MetaCyc: PWY-8004
												KEGG: 00010+4.2.1.11|KEGG: 00680+4.2.1.11|MetaCyc: PWY-1042|MetaCyc: PWY-1622|MetaCyc: PWY-2221|MetaCyc: PWY-5484|MetaCyc: PWY-5723|MetaCyc: PWY-6142|MetaCyc: PWY-6886|MetaCyc: PWY-6901|MetaCyc: PWY-7003|MetaCyc: PWY-7124|MetaCyc: PWY-7218|MetaCyc: PWY-8004
												KEGG: 00010+4.2.1.11|KEGG: 00680+4.2.1.11|MetaCyc: PWY-1042|MetaCyc: PWY-1622|MetaCyc: PWY-2221|MetaCyc: PWY-5484|MetaCyc: PWY-5723|MetaCyc: PWY-6142|MetaCyc: PWY-6886|MetaCyc: PWY-6901|MetaCyc: PWY-7003|MetaCyc: PWY-7124|MetaCyc: PWY-7218|MetaCyc: PWY-8004
												KEGG: 00010+4.2.1.11|KEGG: 00680+4.2.1.11|MetaCyc: PWY-1042|MetaCyc: PWY-1622|MetaCyc: PWY-2221|MetaCyc: PWY-5484|MetaCyc: PWY-5723|MetaCyc: PWY-6142|MetaCyc: PWY-6886|MetaCyc: PWY-6901|MetaCyc: PWY-7003|MetaCyc: PWY-7124|MetaCyc: PWY-7218|MetaCyc: PWY-8004
												KEGG: 00010+4.2.1.11|KEGG: 00680+4.2.1.11|MetaCyc: PWY-1042|MetaCyc: PWY-1622|MetaCyc: PWY-2221|MetaCyc: PWY-5484|MetaCyc: PWY-5723|MetaCyc: PWY-6142|MetaCyc: PWY-6886|MetaCyc: PWY-6901|MetaCyc: PWY-7003|MetaCyc: PWY-7124|MetaCyc: PWY-7218|MetaCyc: PWY-8004
												KEGG: 00010+4.2.1.11|KEGG: 00680+4.2.1.11|MetaCyc: PWY-1042|MetaCyc: PWY-1622|MetaCyc: PWY-2221|MetaCyc: PWY-5484|MetaCyc: PWY-5723|MetaCyc: PWY-6142|MetaCyc: PWY-6886|MetaCyc: PWY-6901|MetaCyc: PWY-7003|MetaCyc: PWY-7124|MetaCyc: PWY-7218|MetaCyc: PWY-8004
												KEGG: 00010+4.2.1.11|KEGG: 00680+4.2.1.11|MetaCyc: PWY-1042|MetaCyc: PWY-1622|MetaCyc: PWY-2221|MetaCyc: PWY-5484|MetaCyc: PWY-5723|MetaCyc: PWY-6142|MetaCyc: PWY-6886|MetaCyc: PWY-6901|MetaCyc: PWY-7003|MetaCyc: PWY-7124|MetaCyc: PWY-7218|MetaCyc: PWY-8004
												KEGG: 00052+3.2.1.23|KEGG: 00511+3.2.1.23|KEGG: 00531+3.2.1.23|KEGG: 00600+3.2.1.23|KEGG: 00604+3.2.1.23|MetaCyc: PWY-6807
												KEGG: 00052+3.2.1.23|KEGG: 00511+3.2.1.23|KEGG: 00531+3.2.1.23|KEGG: 00600+3.2.1.23|KEGG: 00604+3.2.1.23|MetaCyc: PWY-6807
												KEGG: 00052+3.2.1.23|KEGG: 00511+3.2.1.23|KEGG: 00531+3.2.1.23|KEGG: 00600+3.2.1.23|KEGG: 00604+3.2.1.23|MetaCyc: PWY-6807
												KEGG: 00052+3.2.1.23|KEGG: 00511+3.2.1.23|KEGG: 00531+3.2.1.23|KEGG: 00600+3.2.1.23|KEGG: 00604+3.2.1.23|MetaCyc: PWY-6807
												KEGG: 00052+3.2.1.23|KEGG: 00511+3.2.1.23|KEGG: 00531+3.2.1.23|KEGG: 00600+3.2.1.23|KEGG: 00604+3.2.1.23|MetaCyc: PWY-6807
												KEGG: 00052+3.2.1.23|KEGG: 00511+3.2.1.23|KEGG: 00531+3.2.1.23|KEGG: 00600+3.2.1.23|KEGG: 00604+3.2.1.23|MetaCyc: PWY-6807
												KEGG: 00052+3.2.1.23|KEGG: 00511+3.2.1.23|KEGG: 00531+3.2.1.23|KEGG: 00600+3.2.1.23|KEGG: 00604+3.2.1.23|MetaCyc: PWY-6807
												KEGG: 00052+3.2.1.23|KEGG: 00511+3.2.1.23|KEGG: 00531+3.2.1.23|KEGG: 00600+3.2.1.23|KEGG: 00604+3.2.1.23|MetaCyc: PWY-6807
												KEGG: 00052+3.2.1.23|KEGG: 00511+3.2.1.23|KEGG: 00531+3.2.1.23|KEGG: 00600+3.2.1.23|KEGG: 00604+3.2.1.23|MetaCyc: PWY-6807
												KEGG: 00052+3.2.1.23|KEGG: 00511+3.2.1.23|KEGG: 00531+3.2.1.23|KEGG: 00600+3.2.1.23|KEGG: 00604+3.2.1.23|MetaCyc: PWY-6807
												KEGG: 00052+3.2.1.23|KEGG: 00511+3.2.1.23|KEGG: 00531+3.2.1.23|KEGG: 00600+3.2.1.23|KEGG: 00604+3.2.1.23|MetaCyc: PWY-6807
												KEGG: 00052+3.2.1.23|KEGG: 00511+3.2.1.23|KEGG: 00531+3.2.1.23|KEGG: 00600+3.2.1.23|KEGG: 00604+3.2.1.23|MetaCyc: PWY-6807
												Reactome: R-HSA-156827|Reactome: R-HSA-156902|Reactome: R-HSA-1799339|Reactome: R-HSA-192823|Reactome: R-HSA-2408557|Reactome: R-HSA-6791226|Reactome: R-HSA-72689|Reactome: R-HSA-72706|Reactome: R-HSA-72764|Reactome: R-HSA-9010553|Reactome: R-HSA-975956|Reactome: R-HSA-975957
												Reactome: R-HSA-3108214|Reactome: R-HSA-5696394|Reactome: R-HSA-5696395
												Reactome: R-HSA-3108214|Reactome: R-HSA-5696394|Reactome: R-HSA-5696395
												Reactome: R-HSA-3108214|Reactome: R-HSA-5696394|Reactome: R-HSA-5696395
												Reactome: R-HSA-3108214|Reactome: R-HSA-5696394|Reactome: R-HSA-5696395
												Reactome: R-HSA-3108214|Reactome: R-HSA-5696394|Reactome: R-HSA-5696395
												Reactome: R-HSA-3108214|Reactome: R-HSA-5696394|Reactome: R-HSA-5696395
												Reactome: R-HSA-3108214|Reactome: R-HSA-5696394|Reactome: R-HSA-5696395
												Reactome: R-HSA-3108214|Reactome: R-HSA-5696394|Reactome: R-HSA-5696395
												Reactome: R-HSA-3371453
												Reactome: R-HSA-3371453
												Reactome: R-HSA-3371453
												Reactome: R-HSA-3371453
												Reactome: R-HSA-3371453
												Reactome: R-HSA-3371453
												Reactome: R-HSA-3371453
												Reactome: R-HSA-3371453
												Reactome: R-HSA-3371453
												Reactome: R-HSA-3371453
												Reactome: R-HSA-3371453
												Reactome: R-HSA-114608|Reactome: R-HSA-3371453|Reactome: R-HSA-381033|Reactome: R-HSA-381042|Reactome: R-HSA-381070|Reactome: R-HSA-381183|Reactome: R-HSA-983170
												Reactome: R-HSA-3371453
												Reactome: R-HSA-3371453
												Reactome: R-HSA-3371453
												Reactome: R-HSA-3371453
												Reactome: R-HSA-3371453
												Reactome: R-HSA-3371453
												KEGG: 00310+2.1.1.43|Reactome: R-HSA-3214841
												KEGG: 00310+2.1.1.43|Reactome: R-HSA-3214841
												KEGG: 00310+2.1.1.43|Reactome: R-HSA-3214841
												KEGG: 00310+2.1.1.43
												KEGG: 00310+2.1.1.43|Reactome: R-HSA-3214841
												Reactome: R-HSA-2468052
												Reactome: R-HSA-2468052
												KEGG: 00561+2.7.1.107|KEGG: 00564+2.7.1.107|KEGG: 04070+2.7.1.107|MetaCyc: PWY-7039|MetaCyc: PWY-7817|Reactome: R-HSA-114508
												KEGG: 00561+2.7.1.107|KEGG: 00564+2.7.1.107|KEGG: 04070+2.7.1.107|MetaCyc: PWY-7039|MetaCyc: PWY-7817|Reactome: R-HSA-114508
												Reactome: R-HSA-6811434|Reactome: R-HSA-983189
												Reactome: R-HSA-6811434|Reactome: R-HSA-983189
												Reactome: R-HSA-6811434|Reactome: R-HSA-983189
												Reactome: R-HSA-6811434|Reactome: R-HSA-983189
												Reactome: R-HSA-6811434|Reactome: R-HSA-983189
												Reactome: R-HSA-6811434|Reactome: R-HSA-983189
												Reactome: R-HSA-6811434|Reactome: R-HSA-983189
												Reactome: R-HSA-204005
												Reactome: R-HSA-204005
												Reactome: R-HSA-204005
												Reactome: R-HSA-163210|Reactome: R-HSA-8949613
												Reactome: R-HSA-163210|Reactome: R-HSA-8949613
												Reactome: R-HSA-163210|Reactome: R-HSA-8949613
												Reactome: R-HSA-163210|Reactome: R-HSA-8949613
												Reactome: R-HSA-163210|Reactome: R-HSA-8949613
												Reactome: R-HSA-3371453
												Reactome: R-HSA-3371453
												Reactome: R-HSA-3371453
												Reactome: R-HSA-3371453
												Reactome: R-HSA-3371453
												Reactome: R-HSA-3371453
												Reactome: R-HSA-3371453
												Reactome: R-HSA-3371453
												Reactome: R-HSA-3371453
												Reactome: R-HSA-3371453
												Reactome: R-HSA-3371453
												Reactome: R-HSA-3371453
												Reactome: R-HSA-3371453
												Reactome: R-HSA-3371453
												Reactome: R-HSA-3371453
												Reactome: R-HSA-3371453
												Reactome: R-HSA-3371453
												Reactome: R-HSA-6811434|Reactome: R-HSA-983189
												Reactome: R-HSA-6811434|Reactome: R-HSA-983189
												Reactome: R-HSA-6811434|Reactome: R-HSA-983189
												Reactome: R-HSA-6811434|Reactome: R-HSA-983189
												Reactome: R-HSA-6811434|Reactome: R-HSA-983189
												Reactome: R-HSA-6811434|Reactome: R-HSA-983189
												Reactome: R-HSA-6811434|Reactome: R-HSA-983189
												Reactome: R-HSA-6811434|Reactome: R-HSA-983189
												Reactome: R-HSA-936837
												Reactome: R-HSA-936837
												Reactome: R-HSA-936837
												Reactome: R-HSA-936837
												Reactome: R-HSA-936837
												Reactome: R-HSA-936837
												Reactome: R-HSA-936837
												Reactome: R-HSA-936837
												Reactome: R-HSA-936837
												Reactome: R-HSA-5368286|Reactome: R-HSA-5389840|Reactome: R-HSA-5419276
												Reactome: R-HSA-5368286|Reactome: R-HSA-5389840|Reactome: R-HSA-5419276
												Reactome: R-HSA-112382|Reactome: R-HSA-113418|Reactome: R-HSA-167152|Reactome: R-HSA-167158|Reactome: R-HSA-167160|Reactome: R-HSA-167200|Reactome: R-HSA-167238|Reactome: R-HSA-167242|Reactome: R-HSA-167243|Reactome: R-HSA-167246|Reactome: R-HSA-167287|Reactome: R-HSA-167290|Reactome: R-HSA-674695|Reactome: R-HSA-6796648|Reactome: R-HSA-6807505|Reactome: R-HSA-72086|Reactome: R-HSA-75955|Reactome…
												Reactome: R-HSA-112382|Reactome: R-HSA-113418|Reactome: R-HSA-167152|Reactome: R-HSA-167158|Reactome: R-HSA-167160|Reactome: R-HSA-167200|Reactome: R-HSA-167238|Reactome: R-HSA-167242|Reactome: R-HSA-167243|Reactome: R-HSA-167246|Reactome: R-HSA-167287|Reactome: R-HSA-167290|Reactome: R-HSA-674695|Reactome: R-HSA-6796648|Reactome: R-HSA-6807505|Reactome: R-HSA-72086|Reactome: R-HSA-75955|Reactome…
												Reactome: R-HSA-112382|Reactome: R-HSA-113418|Reactome: R-HSA-167152|Reactome: R-HSA-167158|Reactome: R-HSA-167160|Reactome: R-HSA-167200|Reactome: R-HSA-167238|Reactome: R-HSA-167242|Reactome: R-HSA-167243|Reactome: R-HSA-167246|Reactome: R-HSA-167287|Reactome: R-HSA-167290|Reactome: R-HSA-674695|Reactome: R-HSA-6796648|Reactome: R-HSA-6807505|Reactome: R-HSA-72086|Reactome: R-HSA-75955|Reactome…
												Reactome: R-HSA-112382|Reactome: R-HSA-113418|Reactome: R-HSA-167152|Reactome: R-HSA-167158|Reactome: R-HSA-167160|Reactome: R-HSA-167200|Reactome: R-HSA-167238|Reactome: R-HSA-167242|Reactome: R-HSA-167243|Reactome: R-HSA-167246|Reactome: R-HSA-167287|Reactome: R-HSA-167290|Reactome: R-HSA-674695|Reactome: R-HSA-6796648|Reactome: R-HSA-6807505|Reactome: R-HSA-72086|Reactome: R-HSA-75955|Reactome…
												Reactome: R-HSA-112382|Reactome: R-HSA-113418|Reactome: R-HSA-167152|Reactome: R-HSA-167158|Reactome: R-HSA-167160|Reactome: R-HSA-167200|Reactome: R-HSA-167238|Reactome: R-HSA-167242|Reactome: R-HSA-167243|Reactome: R-HSA-167246|Reactome: R-HSA-167287|Reactome: R-HSA-167290|Reactome: R-HSA-674695|Reactome: R-HSA-6796648|Reactome: R-HSA-6807505|Reactome: R-HSA-72086|Reactome: R-HSA-75955|Reactome…
												Reactome: R-HSA-112382|Reactome: R-HSA-113418|Reactome: R-HSA-167152|Reactome: R-HSA-167158|Reactome: R-HSA-167160|Reactome: R-HSA-167200|Reactome: R-HSA-167238|Reactome: R-HSA-167242|Reactome: R-HSA-167243|Reactome: R-HSA-167246|Reactome: R-HSA-167287|Reactome: R-HSA-167290|Reactome: R-HSA-674695|Reactome: R-HSA-6796648|Reactome: R-HSA-6807505|Reactome: R-HSA-72086|Reactome: R-HSA-75955|Reactome…
												Reactome: R-HSA-112382|Reactome: R-HSA-113418|Reactome: R-HSA-167152|Reactome: R-HSA-167158|Reactome: R-HSA-167160|Reactome: R-HSA-167200|Reactome: R-HSA-167238|Reactome: R-HSA-167242|Reactome: R-HSA-167243|Reactome: R-HSA-167246|Reactome: R-HSA-167287|Reactome: R-HSA-167290|Reactome: R-HSA-674695|Reactome: R-HSA-6796648|Reactome: R-HSA-6807505|Reactome: R-HSA-72086|Reactome: R-HSA-75955|Reactome…
												Reactome: R-HSA-112382|Reactome: R-HSA-113418|Reactome: R-HSA-167152|Reactome: R-HSA-167158|Reactome: R-HSA-167160|Reactome: R-HSA-167200|Reactome: R-HSA-167238|Reactome: R-HSA-167242|Reactome: R-HSA-167243|Reactome: R-HSA-167246|Reactome: R-HSA-167287|Reactome: R-HSA-167290|Reactome: R-HSA-674695|Reactome: R-HSA-6796648|Reactome: R-HSA-6807505|Reactome: R-HSA-72086|Reactome: R-HSA-75955|Reactome…
												Reactome: R-HSA-112382|Reactome: R-HSA-113418|Reactome: R-HSA-167152|Reactome: R-HSA-167158|Reactome: R-HSA-167160|Reactome: R-HSA-167200|Reactome: R-HSA-167238|Reactome: R-HSA-167242|Reactome: R-HSA-167243|Reactome: R-HSA-167246|Reactome: R-HSA-167287|Reactome: R-HSA-167290|Reactome: R-HSA-674695|Reactome: R-HSA-6796648|Reactome: R-HSA-6807505|Reactome: R-HSA-72086|Reactome: R-HSA-75955|Reactome…
												Reactome: R-HSA-112382|Reactome: R-HSA-113418|Reactome: R-HSA-167152|Reactome: R-HSA-167158|Reactome: R-HSA-167160|Reactome: R-HSA-167200|Reactome: R-HSA-167238|Reactome: R-HSA-167242|Reactome: R-HSA-167243|Reactome: R-HSA-167246|Reactome: R-HSA-167287|Reactome: R-HSA-167290|Reactome: R-HSA-674695|Reactome: R-HSA-6796648|Reactome: R-HSA-6807505|Reactome: R-HSA-72086|Reactome: R-HSA-75955|Reactome…
												Reactome: R-HSA-112382|Reactome: R-HSA-113418|Reactome: R-HSA-167152|Reactome: R-HSA-167158|Reactome: R-HSA-167160|Reactome: R-HSA-167200|Reactome: R-HSA-167238|Reactome: R-HSA-167242|Reactome: R-HSA-167243|Reactome: R-HSA-167246|Reactome: R-HSA-167287|Reactome: R-HSA-167290|Reactome: R-HSA-674695|Reactome: R-HSA-6796648|Reactome: R-HSA-6807505|Reactome: R-HSA-72086|Reactome: R-HSA-75955|Reactome…
												Reactome: R-HSA-112382|Reactome: R-HSA-113418|Reactome: R-HSA-167152|Reactome: R-HSA-167158|Reactome: R-HSA-167160|Reactome: R-HSA-167200|Reactome: R-HSA-167238|Reactome: R-HSA-167242|Reactome: R-HSA-167243|Reactome: R-HSA-167246|Reactome: R-HSA-167287|Reactome: R-HSA-167290|Reactome: R-HSA-674695|Reactome: R-HSA-6796648|Reactome: R-HSA-6807505|Reactome: R-HSA-72086|Reactome: R-HSA-75955|Reactome…
												KEGG: 00480+2.5.1.18|KEGG: 00980+2.5.1.18|KEGG: 00982+2.5.1.18|KEGG: 00983+2.5.1.18|MetaCyc: PWY-4061|MetaCyc: PWY-6842|MetaCyc: PWY-7112|MetaCyc: PWY-7533
												Reactome: R-HSA-380994|Reactome: R-HSA-429958|Reactome: R-HSA-450385|Reactome: R-HSA-450513|Reactome: R-HSA-450604|Reactome: R-HSA-6791226
												Reactome: R-HSA-380994|Reactome: R-HSA-429958|Reactome: R-HSA-450385|Reactome: R-HSA-450513|Reactome: R-HSA-450604|Reactome: R-HSA-6791226
												Reactome: R-HSA-380994|Reactome: R-HSA-429958|Reactome: R-HSA-450385|Reactome: R-HSA-450513|Reactome: R-HSA-450604|Reactome: R-HSA-6791226
												KEGG: 00500+3.2.1.4|MetaCyc: PWY-6788
												KEGG: 00500+3.2.1.4|MetaCyc: PWY-6788
												KEGG: 00280+1.3.8.4|Reactome: R-HSA-70895
												Reactome: R-HSA-1989781|Reactome: R-HSA-212436|Reactome: R-HSA-381340
												Reactome: R-HSA-1989781|Reactome: R-HSA-381340
												Reactome: R-HSA-156827|Reactome: R-HSA-156902|Reactome: R-HSA-1799339|Reactome: R-HSA-192823|Reactome: R-HSA-2408557|Reactome: R-HSA-6791226|Reactome: R-HSA-72689|Reactome: R-HSA-72706|Reactome: R-HSA-72764|Reactome: R-HSA-9010553|Reactome: R-HSA-975956|Reactome: R-HSA-975957
												Reactome: R-HSA-156827|Reactome: R-HSA-156902|Reactome: R-HSA-1799339|Reactome: R-HSA-192823|Reactome: R-HSA-2408557|Reactome: R-HSA-6791226|Reactome: R-HSA-72689|Reactome: R-HSA-72706|Reactome: R-HSA-72764|Reactome: R-HSA-9010553|Reactome: R-HSA-975956|Reactome: R-HSA-975957
												KEGG: 00310+2.1.1.43|Reactome: R-HSA-3214841
												KEGG: 00310+2.1.1.43|Reactome: R-HSA-3214841
												Reactome: R-HSA-6811438|Reactome: R-HSA-6811440|Reactome: R-HSA-8876198
												Reactome: R-HSA-525793
												Reactome: R-HSA-525793
												Reactome: R-HSA-525793
												Reactome: R-HSA-525793
												Reactome: R-HSA-525793
												Reactome: R-HSA-525793
												Reactome: R-HSA-525793
												Reactome: R-HSA-525793
												Reactome: R-HSA-525793
												Reactome: R-HSA-525793
												Reactome: R-HSA-525793
												Reactome: R-HSA-525793
												Reactome: R-HSA-525793
												Reactome: R-HSA-525793
												Reactome: R-HSA-525793
												Reactome: R-HSA-525793
												Reactome: R-HSA-525793
												Reactome: R-HSA-525793
												Reactome: R-HSA-525793
												MetaCyc: PWY-7511
												MetaCyc: PWY-7511
												MetaCyc: PWY-7511
												Reactome: R-HSA-1369062
												Reactome: R-HSA-1369062
												Reactome: R-HSA-1632852
												Reactome: R-HSA-204005
												Reactome: R-HSA-204005
												Reactome: R-HSA-204005
												Reactome: R-HSA-156827|Reactome: R-HSA-156902|Reactome: R-HSA-1799339|Reactome: R-HSA-192823|Reactome: R-HSA-2408557|Reactome: R-HSA-6791226|Reactome: R-HSA-72689|Reactome: R-HSA-72706|Reactome: R-HSA-72764|Reactome: R-HSA-9010553|Reactome: R-HSA-975956|Reactome: R-HSA-975957
												Reactome: R-HSA-156827|Reactome: R-HSA-156902|Reactome: R-HSA-1799339|Reactome: R-HSA-192823|Reactome: R-HSA-2408557|Reactome: R-HSA-6791226|Reactome: R-HSA-72689|Reactome: R-HSA-72706|Reactome: R-HSA-72764|Reactome: R-HSA-9010553|Reactome: R-HSA-975956|Reactome: R-HSA-975957
												Reactome: R-HSA-156827|Reactome: R-HSA-156902|Reactome: R-HSA-1799339|Reactome: R-HSA-192823|Reactome: R-HSA-2408557|Reactome: R-HSA-6791226|Reactome: R-HSA-72689|Reactome: R-HSA-72706|Reactome: R-HSA-72764|Reactome: R-HSA-9010553|Reactome: R-HSA-975956|Reactome: R-HSA-975957
												Reactome: R-HSA-156827|Reactome: R-HSA-156902|Reactome: R-HSA-1799339|Reactome: R-HSA-192823|Reactome: R-HSA-2408557|Reactome: R-HSA-6791226|Reactome: R-HSA-72689|Reactome: R-HSA-72706|Reactome: R-HSA-72764|Reactome: R-HSA-9010553|Reactome: R-HSA-975956|Reactome: R-HSA-975957
												Reactome: R-HSA-156827|Reactome: R-HSA-156902|Reactome: R-HSA-1799339|Reactome: R-HSA-192823|Reactome: R-HSA-2408557|Reactome: R-HSA-6791226|Reactome: R-HSA-72689|Reactome: R-HSA-72706|Reactome: R-HSA-72764|Reactome: R-HSA-9010553|Reactome: R-HSA-975956|Reactome: R-HSA-975957
												Reactome: R-HSA-156827|Reactome: R-HSA-156902|Reactome: R-HSA-1799339|Reactome: R-HSA-192823|Reactome: R-HSA-2408557|Reactome: R-HSA-6791226|Reactome: R-HSA-72689|Reactome: R-HSA-72706|Reactome: R-HSA-72764|Reactome: R-HSA-9010553|Reactome: R-HSA-975956|Reactome: R-HSA-975957
												Reactome: R-HSA-191859|Reactome: R-HSA-3214858|Reactome: R-HSA-6804760
												Reactome: R-HSA-191859|Reactome: R-HSA-3214858|Reactome: R-HSA-6804760
												Reactome: R-HSA-191859|Reactome: R-HSA-3214858|Reactome: R-HSA-6804760
												Reactome: R-HSA-191859|Reactome: R-HSA-3214858|Reactome: R-HSA-6804760
												Reactome: R-HSA-193368|Reactome: R-HSA-2046106|Reactome: R-HSA-389887|Reactome: R-HSA-390247|Reactome: R-HSA-9033241
												KEGG: 00190+7.1.2.1
												Reactome: R-HSA-936837
												Reactome: R-HSA-936837
												Reactome: R-HSA-936837
												Reactome: R-HSA-936837
												Reactome: R-HSA-936837
												Reactome: R-HSA-936837
												Reactome: R-HSA-936837
												Reactome: R-HSA-936837
												Reactome: R-HSA-936837
												Reactome: R-HSA-936837
												KEGG: 00190+7.1.2.1
												Reactome: R-HSA-936837
												Reactome: R-HSA-936837
												Reactome: R-HSA-1169091|Reactome: R-HSA-1170546|Reactome: R-HSA-174113|Reactome: R-HSA-180534|Reactome: R-HSA-187577|Reactome: R-HSA-195253|Reactome: R-HSA-202424|Reactome: R-HSA-2122947|Reactome: R-HSA-2565942|Reactome: R-HSA-2644606|Reactome: R-HSA-2644607|Reactome: R-HSA-2871837|Reactome: R-HSA-2894862|Reactome: R-HSA-400253|Reactome: R-HSA-5607761|Reactome: R-HSA-5607764|Reactome: R-HSA-56107…
												Reactome: R-HSA-8951664|Reactome: R-HSA-983168
												Reactome: R-HSA-1169091|Reactome: R-HSA-1170546|Reactome: R-HSA-174113|Reactome: R-HSA-180534|Reactome: R-HSA-187577|Reactome: R-HSA-195253|Reactome: R-HSA-202424|Reactome: R-HSA-2122947|Reactome: R-HSA-2565942|Reactome: R-HSA-2644606|Reactome: R-HSA-2644607|Reactome: R-HSA-2871837|Reactome: R-HSA-2894862|Reactome: R-HSA-400253|Reactome: R-HSA-5607761|Reactome: R-HSA-5607764|Reactome: R-HSA-56107…
												Reactome: R-HSA-1169091|Reactome: R-HSA-1170546|Reactome: R-HSA-174113|Reactome: R-HSA-180534|Reactome: R-HSA-187577|Reactome: R-HSA-195253|Reactome: R-HSA-202424|Reactome: R-HSA-2122947|Reactome: R-HSA-2565942|Reactome: R-HSA-2644606|Reactome: R-HSA-2644607|Reactome: R-HSA-2871837|Reactome: R-HSA-2894862|Reactome: R-HSA-400253|Reactome: R-HSA-5607761|Reactome: R-HSA-5607764|Reactome: R-HSA-56107…
												Reactome: R-HSA-8951664|Reactome: R-HSA-983168
												Reactome: R-HSA-389957|Reactome: R-HSA-389960|Reactome: R-HSA-390450|Reactome: R-HSA-390471|Reactome: R-HSA-6814122
												Reactome: R-HSA-389957|Reactome: R-HSA-389960|Reactome: R-HSA-390450|Reactome: R-HSA-390471|Reactome: R-HSA-6814122
												Reactome: R-HSA-389957|Reactome: R-HSA-389960|Reactome: R-HSA-390450|Reactome: R-HSA-390471|Reactome: R-HSA-6814122
												Reactome: R-HSA-389957|Reactome: R-HSA-389960|Reactome: R-HSA-390450|Reactome: R-HSA-390471|Reactome: R-HSA-6814122
												Reactome: R-HSA-389957|Reactome: R-HSA-389960|Reactome: R-HSA-390450|Reactome: R-HSA-390471|Reactome: R-HSA-6814122
												Reactome: R-HSA-389957|Reactome: R-HSA-389960|Reactome: R-HSA-390450|Reactome: R-HSA-390471|Reactome: R-HSA-6814122
												Reactome: R-HSA-389957|Reactome: R-HSA-389960|Reactome: R-HSA-390450|Reactome: R-HSA-390471|Reactome: R-HSA-5620922|Reactome: R-HSA-6798695|Reactome: R-HSA-6814122
												Reactome: R-HSA-389957|Reactome: R-HSA-389960|Reactome: R-HSA-390450|Reactome: R-HSA-390471|Reactome: R-HSA-6814122
												Reactome: R-HSA-389957|Reactome: R-HSA-389960|Reactome: R-HSA-390450|Reactome: R-HSA-390471|Reactome: R-HSA-5620922|Reactome: R-HSA-6798695|Reactome: R-HSA-6814122
												Reactome: R-HSA-6798695
												Reactome: R-HSA-6782315
												Reactome: R-HSA-6782315|Reactome: R-HSA-6787450
												Reactome: R-HSA-196791|Reactome: R-HSA-8856825|Reactome: R-HSA-8856828|Reactome: R-HSA-975634
												KEGG: 00310+2.1.1.43|Reactome: R-HSA-3214841
												KEGG: 00310+2.1.1.43|Reactome: R-HSA-3214841
												KEGG: 00310+2.1.1.43
												KEGG: 00310+2.1.1.43|Reactome: R-HSA-3214841
												Reactome: R-HSA-72163
												Reactome: R-HSA-6787450
												Reactome: R-HSA-6787450
												Reactome: R-HSA-6787450
												Reactome: R-HSA-6787450
												Reactome: R-HSA-6787450
												Reactome: R-HSA-6787450
												Reactome: R-HSA-6787450
												Reactome: R-HSA-196791|Reactome: R-HSA-8856825|Reactome: R-HSA-8856828|Reactome: R-HSA-975634
												Reactome: R-HSA-110357|Reactome: R-HSA-110362|Reactome: R-HSA-110373|Reactome: R-HSA-5651801|Reactome: R-HSA-73930|Reactome: R-HSA-73933
												KEGG: 00040+3.1.1.11|MetaCyc: PWY-7246|MetaCyc: PWY-7248
												KEGG: 00040+3.1.1.11|MetaCyc: PWY-7246|MetaCyc: PWY-7248
												KEGG: 00040+3.1.1.11|MetaCyc: PWY-7246|MetaCyc: PWY-7248
												KEGG: 00062+4.2.1.17+1.1.1.35|KEGG: 00071+4.2.1.17+1.1.1.35|KEGG: 00280+4.2.1.17+1.1.1.35|KEGG: 00281+4.2.1.17+1.1.1.35|KEGG: 00310+4.2.1.17+1.1.1.35|KEGG: 00360+4.2.1.17|KEGG: 00362+4.2.1.17+1.1.1.35|KEGG: 00380+4.2.1.17+1.1.1.35|KEGG: 00410+4.2.1.17|KEGG: 00592+4.2.1.17|KEGG: 00623+1.1.1.35|KEGG: 00627+4.2.1.17|KEGG: 00640+4.2.1.17|KEGG: 00650+4.2.1.17+1.1.1.35|KEGG: 00720+4.2.1.17+1.1.1.35|KEG…
												KEGG: 00062+4.2.1.17+1.1.1.35|KEGG: 00071+4.2.1.17+1.1.1.35|KEGG: 00280+4.2.1.17+1.1.1.35|KEGG: 00281+4.2.1.17+1.1.1.35|KEGG: 00310+4.2.1.17+1.1.1.35|KEGG: 00360+4.2.1.17|KEGG: 00362+4.2.1.17+1.1.1.35|KEGG: 00380+4.2.1.17+1.1.1.35|KEGG: 00410+4.2.1.17|KEGG: 00592+4.2.1.17|KEGG: 00623+1.1.1.35|KEGG: 00627+4.2.1.17|KEGG: 00640+4.2.1.17|KEGG: 00650+4.2.1.17+1.1.1.35|KEGG: 00720+4.2.1.17+1.1.1.35|KEG…
												Reactome: R-HSA-1296072
												KEGG: 00040+3.1.1.11|MetaCyc: PWY-7246|MetaCyc: PWY-7248
												KEGG: 00040+3.1.1.11|MetaCyc: PWY-7246|MetaCyc: PWY-7248
												Reactome: R-HSA-6798163
												KEGG: 00010+2.7.1.1|KEGG: 00051+2.7.1.1|KEGG: 00052+2.7.1.1|KEGG: 00500+2.7.1.1|KEGG: 00520+2.7.1.1|KEGG: 00521+2.7.1.1|KEGG: 00524+2.7.1.1|Reactome: R-HSA-70171
												KEGG: 00010+2.7.1.1|KEGG: 00051+2.7.1.1|KEGG: 00052+2.7.1.1|KEGG: 00500+2.7.1.1|KEGG: 00520+2.7.1.1|KEGG: 00521+2.7.1.1|KEGG: 00524+2.7.1.1|Reactome: R-HSA-70171
												KEGG: 00010+2.7.1.1|KEGG: 00051+2.7.1.1|KEGG: 00052+2.7.1.1|KEGG: 00500+2.7.1.1|KEGG: 00520+2.7.1.1|KEGG: 00521+2.7.1.1|KEGG: 00524+2.7.1.1|Reactome: R-HSA-70171
												KEGG: 00860+2.5.1.61|MetaCyc: PWY-5188|MetaCyc: PWY-5189|Reactome: R-HSA-189451
												KEGG: 00860+2.5.1.61|MetaCyc: PWY-5188|MetaCyc: PWY-5189|Reactome: R-HSA-189451
												KEGG: 00860+2.5.1.61|MetaCyc: PWY-5188|MetaCyc: PWY-5189|Reactome: R-HSA-189451
												KEGG: 00860+2.5.1.61|MetaCyc: PWY-5188|MetaCyc: PWY-5189|Reactome: R-HSA-189451
												KEGG: 00860+2.5.1.61|MetaCyc: PWY-5188|MetaCyc: PWY-5189|Reactome: R-HSA-189451
												KEGG: 00860+2.5.1.61|MetaCyc: PWY-5188|MetaCyc: PWY-5189|Reactome: R-HSA-189451
												KEGG: 00860+2.5.1.61|MetaCyc: PWY-5188|MetaCyc: PWY-5189|Reactome: R-HSA-189451
												KEGG: 00860+2.5.1.61|MetaCyc: PWY-5188|MetaCyc: PWY-5189|Reactome: R-HSA-189451
												KEGG: 00860+2.5.1.61|MetaCyc: PWY-5188|MetaCyc: PWY-5189|Reactome: R-HSA-189451
												KEGG: 00860+2.5.1.61|MetaCyc: PWY-5188|MetaCyc: PWY-5189|Reactome: R-HSA-189451
												KEGG: 00860+2.5.1.61|MetaCyc: PWY-5188|MetaCyc: PWY-5189|Reactome: R-HSA-189451
												KEGG: 00860+2.5.1.61|MetaCyc: PWY-5188|MetaCyc: PWY-5189|Reactome: R-HSA-189451
												KEGG: 00860+2.5.1.61|MetaCyc: PWY-5188|MetaCyc: PWY-5189|Reactome: R-HSA-189451
												KEGG: 00511+3.2.1.24|Reactome: R-HSA-8853383
												KEGG: 04150+2.7.11.1|KEGG: 04151+2.7.11.1|KEGG: 04714+2.7.11.1|KEGG: 04926+2.7.11.1|KEGG: 05163+2.7.11.1|KEGG: 05165+2.7.11.1|KEGG: 05170+2.7.11.1
												KEGG: 04150+2.7.11.1|KEGG: 04151+2.7.11.1|KEGG: 04714+2.7.11.1|KEGG: 04926+2.7.11.1|KEGG: 05163+2.7.11.1|KEGG: 05165+2.7.11.1|KEGG: 05170+2.7.11.1
												KEGG: 00510+3.2.1.106|MetaCyc: PWY-7918|MetaCyc: PWY-7919|Reactome: R-HSA-4793954|Reactome: R-HSA-532668
												KEGG: 00510+3.2.1.106|MetaCyc: PWY-7918|MetaCyc: PWY-7919|Reactome: R-HSA-4793954|Reactome: R-HSA-532668
												KEGG: 00510+3.2.1.106|MetaCyc: PWY-7918|MetaCyc: PWY-7919|Reactome: R-HSA-4793954|Reactome: R-HSA-532668
												Reactome: R-HSA-77289
												Reactome: R-HSA-77289
												MetaCyc: PWY-5466|MetaCyc: PWY-5469|MetaCyc: PWY-6824
												MetaCyc: PWY-5466|MetaCyc: PWY-5469|MetaCyc: PWY-6824
												MetaCyc: PWY-5466|MetaCyc: PWY-5469|MetaCyc: PWY-6824
												MetaCyc: PWY-5466|MetaCyc: PWY-5469|MetaCyc: PWY-6824
												Reactome: R-HSA-1251985|Reactome: R-HSA-1474228|Reactome: R-HSA-193692|Reactome: R-HSA-205043|Reactome: R-HSA-2122948|Reactome: R-HSA-2644606|Reactome: R-HSA-2894862|Reactome: R-HSA-2979096|Reactome: R-HSA-3928665|Reactome: R-HSA-6798695|Reactome: R-HSA-9013507|Reactome: R-HSA-9013700|Reactome: R-HSA-9017802|Reactome: R-HSA-977225
												Reactome: R-HSA-1251985|Reactome: R-HSA-1474228|Reactome: R-HSA-193692|Reactome: R-HSA-205043|Reactome: R-HSA-2122948|Reactome: R-HSA-2644606|Reactome: R-HSA-2894862|Reactome: R-HSA-2979096|Reactome: R-HSA-3928665|Reactome: R-HSA-6798695|Reactome: R-HSA-9013507|Reactome: R-HSA-9013700|Reactome: R-HSA-9017802|Reactome: R-HSA-977225
												Reactome: R-HSA-1369062
												Reactome: R-HSA-432722|Reactome: R-HSA-6807878
												Reactome: R-HSA-3108214|Reactome: R-HSA-5685938|Reactome: R-HSA-5685942|Reactome: R-HSA-5693554|Reactome: R-HSA-5693568|Reactome: R-HSA-5693579|Reactome: R-HSA-5693607|Reactome: R-HSA-5693616|Reactome: R-HSA-6804756|Reactome: R-HSA-69473
												Reactome: R-HSA-3108214|Reactome: R-HSA-5685938|Reactome: R-HSA-5685942|Reactome: R-HSA-5693554|Reactome: R-HSA-5693568|Reactome: R-HSA-5693579|Reactome: R-HSA-5693607|Reactome: R-HSA-5693616|Reactome: R-HSA-6804756|Reactome: R-HSA-69473
												Reactome: R-HSA-1234158|Reactome: R-HSA-1368082|Reactome: R-HSA-1912408|Reactome: R-HSA-1989781|Reactome: R-HSA-201722|Reactome: R-HSA-210744|Reactome: R-HSA-2122947|Reactome: R-HSA-2644606|Reactome: R-HSA-2894862|Reactome: R-HSA-3134973|Reactome: R-HSA-3214847|Reactome: R-HSA-3371568|Reactome: R-HSA-381340|Reactome: R-HSA-3899300|Reactome: R-HSA-400253|Reactome: R-HSA-5617472|Reactome: R-HSA-562…
												Reactome: R-HSA-1234158|Reactome: R-HSA-1368082|Reactome: R-HSA-1912408|Reactome: R-HSA-1989781|Reactome: R-HSA-201722|Reactome: R-HSA-210744|Reactome: R-HSA-2122947|Reactome: R-HSA-2644606|Reactome: R-HSA-2894862|Reactome: R-HSA-3134973|Reactome: R-HSA-3214847|Reactome: R-HSA-3371568|Reactome: R-HSA-381340|Reactome: R-HSA-3899300|Reactome: R-HSA-400253|Reactome: R-HSA-5617472|Reactome: R-HSA-562…
												Reactome: R-HSA-1234158|Reactome: R-HSA-1368082|Reactome: R-HSA-1912408|Reactome: R-HSA-1989781|Reactome: R-HSA-201722|Reactome: R-HSA-210744|Reactome: R-HSA-2122947|Reactome: R-HSA-2644606|Reactome: R-HSA-2894862|Reactome: R-HSA-3134973|Reactome: R-HSA-3214847|Reactome: R-HSA-3371568|Reactome: R-HSA-381340|Reactome: R-HSA-3899300|Reactome: R-HSA-400253|Reactome: R-HSA-5617472|Reactome: R-HSA-562…
												Reactome: R-HSA-1234158|Reactome: R-HSA-1368082|Reactome: R-HSA-1912408|Reactome: R-HSA-1989781|Reactome: R-HSA-201722|Reactome: R-HSA-210744|Reactome: R-HSA-2122947|Reactome: R-HSA-2644606|Reactome: R-HSA-2894862|Reactome: R-HSA-3134973|Reactome: R-HSA-3214847|Reactome: R-HSA-3371568|Reactome: R-HSA-381340|Reactome: R-HSA-3899300|Reactome: R-HSA-400253|Reactome: R-HSA-5617472|Reactome: R-HSA-562…
												Reactome: R-HSA-1234158|Reactome: R-HSA-1368082|Reactome: R-HSA-1912408|Reactome: R-HSA-1989781|Reactome: R-HSA-201722|Reactome: R-HSA-210744|Reactome: R-HSA-2122947|Reactome: R-HSA-2644606|Reactome: R-HSA-2894862|Reactome: R-HSA-3134973|Reactome: R-HSA-3214847|Reactome: R-HSA-3371568|Reactome: R-HSA-381340|Reactome: R-HSA-3899300|Reactome: R-HSA-400253|Reactome: R-HSA-5617472|Reactome: R-HSA-562…
												Reactome: R-HSA-1234158|Reactome: R-HSA-1368082|Reactome: R-HSA-1912408|Reactome: R-HSA-1989781|Reactome: R-HSA-201722|Reactome: R-HSA-210744|Reactome: R-HSA-2122947|Reactome: R-HSA-2644606|Reactome: R-HSA-2894862|Reactome: R-HSA-3134973|Reactome: R-HSA-3214847|Reactome: R-HSA-3371568|Reactome: R-HSA-381340|Reactome: R-HSA-3899300|Reactome: R-HSA-400253|Reactome: R-HSA-5617472|Reactome: R-HSA-562…
												Reactome: R-HSA-1234158|Reactome: R-HSA-1368082|Reactome: R-HSA-1912408|Reactome: R-HSA-1989781|Reactome: R-HSA-201722|Reactome: R-HSA-210744|Reactome: R-HSA-2122947|Reactome: R-HSA-2644606|Reactome: R-HSA-2894862|Reactome: R-HSA-3134973|Reactome: R-HSA-3214847|Reactome: R-HSA-3371568|Reactome: R-HSA-381340|Reactome: R-HSA-3899300|Reactome: R-HSA-400253|Reactome: R-HSA-5617472|Reactome: R-HSA-562…
												Reactome: R-HSA-1234158|Reactome: R-HSA-1368082|Reactome: R-HSA-1912408|Reactome: R-HSA-1989781|Reactome: R-HSA-201722|Reactome: R-HSA-210744|Reactome: R-HSA-2122947|Reactome: R-HSA-2644606|Reactome: R-HSA-2894862|Reactome: R-HSA-3134973|Reactome: R-HSA-3214847|Reactome: R-HSA-3371568|Reactome: R-HSA-381340|Reactome: R-HSA-3899300|Reactome: R-HSA-400253|Reactome: R-HSA-5617472|Reactome: R-HSA-562…
												Reactome: R-HSA-1234158|Reactome: R-HSA-1368082|Reactome: R-HSA-1912408|Reactome: R-HSA-1989781|Reactome: R-HSA-201722|Reactome: R-HSA-210744|Reactome: R-HSA-2122947|Reactome: R-HSA-2644606|Reactome: R-HSA-2894862|Reactome: R-HSA-3134973|Reactome: R-HSA-3214847|Reactome: R-HSA-3371568|Reactome: R-HSA-381340|Reactome: R-HSA-3899300|Reactome: R-HSA-400253|Reactome: R-HSA-5617472|Reactome: R-HSA-562…
												Reactome: R-HSA-1234158|Reactome: R-HSA-1368082|Reactome: R-HSA-1912408|Reactome: R-HSA-1989781|Reactome: R-HSA-201722|Reactome: R-HSA-210744|Reactome: R-HSA-2122947|Reactome: R-HSA-2644606|Reactome: R-HSA-2894862|Reactome: R-HSA-3134973|Reactome: R-HSA-3214847|Reactome: R-HSA-3371568|Reactome: R-HSA-381340|Reactome: R-HSA-3899300|Reactome: R-HSA-400253|Reactome: R-HSA-5617472|Reactome: R-HSA-562…
												Reactome: R-HSA-1234158|Reactome: R-HSA-1368082|Reactome: R-HSA-1912408|Reactome: R-HSA-1989781|Reactome: R-HSA-201722|Reactome: R-HSA-210744|Reactome: R-HSA-2122947|Reactome: R-HSA-2644606|Reactome: R-HSA-2894862|Reactome: R-HSA-3134973|Reactome: R-HSA-3214847|Reactome: R-HSA-3371568|Reactome: R-HSA-381340|Reactome: R-HSA-3899300|Reactome: R-HSA-400253|Reactome: R-HSA-5617472|Reactome: R-HSA-562…
												Reactome: R-HSA-1234158|Reactome: R-HSA-1368082|Reactome: R-HSA-1912408|Reactome: R-HSA-1989781|Reactome: R-HSA-201722|Reactome: R-HSA-210744|Reactome: R-HSA-2122947|Reactome: R-HSA-2644606|Reactome: R-HSA-2894862|Reactome: R-HSA-3134973|Reactome: R-HSA-3214847|Reactome: R-HSA-3371568|Reactome: R-HSA-381340|Reactome: R-HSA-3899300|Reactome: R-HSA-400253|Reactome: R-HSA-5617472|Reactome: R-HSA-562…
												Reactome: R-HSA-1234158|Reactome: R-HSA-1368082|Reactome: R-HSA-1912408|Reactome: R-HSA-1989781|Reactome: R-HSA-201722|Reactome: R-HSA-210744|Reactome: R-HSA-2122947|Reactome: R-HSA-2644606|Reactome: R-HSA-2894862|Reactome: R-HSA-3134973|Reactome: R-HSA-3214847|Reactome: R-HSA-3371568|Reactome: R-HSA-381340|Reactome: R-HSA-3899300|Reactome: R-HSA-400253|Reactome: R-HSA-5617472|Reactome: R-HSA-562…
												Reactome: R-HSA-6798695
												KEGG: 00020+1.1.1.37|KEGG: 00270+1.1.1.37|KEGG: 00620+1.1.1.37|KEGG: 00630+1.1.1.37|KEGG: 00680+1.1.1.37|KEGG: 00710+1.1.1.37|KEGG: 00720+1.1.1.37|MetaCyc: PWY-1622|MetaCyc: PWY-5392|MetaCyc: PWY-561|MetaCyc: PWY-5690|MetaCyc: PWY-5913|MetaCyc: PWY-6728|MetaCyc: PWY-6969|MetaCyc: PWY-7115|MetaCyc: PWY-7383|Reactome: R-HSA-70263|Reactome: R-HSA-71403
												KEGG: 00020+1.1.1.37|KEGG: 00270+1.1.1.37|KEGG: 00620+1.1.1.37|KEGG: 00630+1.1.1.37|KEGG: 00680+1.1.1.37|KEGG: 00710+1.1.1.37|KEGG: 00720+1.1.1.37|MetaCyc: PWY-1622|MetaCyc: PWY-5392|MetaCyc: PWY-561|MetaCyc: PWY-5690|MetaCyc: PWY-5913|MetaCyc: PWY-6728|MetaCyc: PWY-6969|MetaCyc: PWY-7115|MetaCyc: PWY-7383|Reactome: R-HSA-70263
												KEGG: 00310+2.1.1.43
												KEGG: 00310+2.1.1.43|Reactome: R-HSA-3214841
												KEGG: 00310+2.1.1.43
												Reactome: R-HSA-446205
												Reactome: R-HSA-1169408|Reactome: R-HSA-159227|Reactome: R-HSA-159230|Reactome: R-HSA-159231|Reactome: R-HSA-159236|Reactome: R-HSA-165054|Reactome: R-HSA-168271|Reactome: R-HSA-168276|Reactome: R-HSA-168325|Reactome: R-HSA-168333|Reactome: R-HSA-170822|Reactome: R-HSA-180746|Reactome: R-HSA-180910|Reactome: R-HSA-191859|Reactome: R-HSA-3108214|Reactome: R-HSA-3232142|Reactome: R-HSA-3301854|Reac…
												Reactome: R-HSA-936837
												Reactome: R-HSA-936837
												Reactome: R-HSA-936837
												Reactome: R-HSA-936837
												Reactome: R-HSA-936837
												Reactome: R-HSA-936837
												Reactome: R-HSA-936837
												Reactome: R-HSA-936837
												Reactome: R-HSA-936837
												Reactome: R-HSA-936837
												Reactome: R-HSA-1445148|Reactome: R-HSA-264876|Reactome: R-HSA-5620916
												Reactome: R-HSA-2408557
												Reactome: R-HSA-72163
												Reactome: R-HSA-72163
												KEGG: 00750+1.4.3.5|MetaCyc: PWY-7204|MetaCyc: PWY-7282|Reactome: R-HSA-964975
												MetaCyc: PWY-6938
												KEGG: 00750+1.4.3.5|MetaCyc: PWY-7204|MetaCyc: PWY-7282|Reactome: R-HSA-964975
												MetaCyc: PWY-6938
												KEGG: 00750+1.4.3.5|MetaCyc: PWY-7204|MetaCyc: PWY-7282|Reactome: R-HSA-964975
												MetaCyc: PWY-6938
												KEGG: 00750+1.4.3.5|MetaCyc: PWY-7204|MetaCyc: PWY-7282|Reactome: R-HSA-964975
												MetaCyc: PWY-6938
												MetaCyc: PWY-6938
												MetaCyc: PWY-6938
												KEGG: 00750+1.4.3.5|MetaCyc: PWY-7204|MetaCyc: PWY-7282|Reactome: R-HSA-964975
												KEGG: 04150+2.7.11.1|KEGG: 04151+2.7.11.1|KEGG: 04714+2.7.11.1|KEGG: 04926+2.7.11.1|KEGG: 05163+2.7.11.1|KEGG: 05165+2.7.11.1|KEGG: 05170+2.7.11.1|Reactome: R-HSA-6791226
												KEGG: 04150+2.7.11.1|KEGG: 04151+2.7.11.1|KEGG: 04714+2.7.11.1|KEGG: 04926+2.7.11.1|KEGG: 05163+2.7.11.1|KEGG: 05165+2.7.11.1|KEGG: 05170+2.7.11.1|Reactome: R-HSA-6791226
												KEGG: 04150+2.7.11.1|KEGG: 04151+2.7.11.1|KEGG: 04714+2.7.11.1|KEGG: 04926+2.7.11.1|KEGG: 05163+2.7.11.1|KEGG: 05165+2.7.11.1|KEGG: 05170+2.7.11.1|Reactome: R-HSA-6791226
												Reactome: R-HSA-6798695
												Reactome: R-HSA-156827|Reactome: R-HSA-156902|Reactome: R-HSA-1799339|Reactome: R-HSA-192823|Reactome: R-HSA-2408557|Reactome: R-HSA-6791226|Reactome: R-HSA-72689|Reactome: R-HSA-72706|Reactome: R-HSA-72764|Reactome: R-HSA-9010553|Reactome: R-HSA-975956|Reactome: R-HSA-975957
												KEGG: 00190+7.1.2.2|KEGG: 00195+7.1.2.2|MetaCyc: PWY-7980
												KEGG: 00562+2.7.1.68|KEGG: 04070+2.7.1.68|MetaCyc: PWY-6351|MetaCyc: PWY-6352
												KEGG: 00562+2.7.1.68|KEGG: 04070+2.7.1.68|MetaCyc: PWY-6351|MetaCyc: PWY-6352
												KEGG: 00500+2.4.1.12|MetaCyc: PWY-1001
												MetaCyc: PWY-7511
												MetaCyc: PWY-7511
												MetaCyc: PWY-7511
												KEGG: 00270+2.5.1.6|MetaCyc: PWY-5041|MetaCyc: PWY-5912|Reactome: R-HSA-156581
												KEGG: 00270+2.5.1.6|MetaCyc: PWY-5041|MetaCyc: PWY-5912|Reactome: R-HSA-156581
												KEGG: 00270+2.5.1.6|MetaCyc: PWY-5041|MetaCyc: PWY-5912|Reactome: R-HSA-156581
												KEGG: 00270+2.5.1.6|MetaCyc: PWY-5041|MetaCyc: PWY-5912|Reactome: R-HSA-156581
												KEGG: 00270+2.5.1.6|MetaCyc: PWY-5041|MetaCyc: PWY-5912|Reactome: R-HSA-156581
												KEGG: 00270+2.5.1.6|MetaCyc: PWY-5041|MetaCyc: PWY-5912|Reactome: R-HSA-156581
												KEGG: 00270+2.5.1.6|MetaCyc: PWY-5041|MetaCyc: PWY-5912|Reactome: R-HSA-156581
												KEGG: 00270+2.5.1.6|MetaCyc: PWY-5041|MetaCyc: PWY-5912|Reactome: R-HSA-156581
												KEGG: 00270+2.5.1.6|MetaCyc: PWY-5041|MetaCyc: PWY-5912|Reactome: R-HSA-156581
												KEGG: 00270+2.5.1.6|MetaCyc: PWY-5041|MetaCyc: PWY-5912|Reactome: R-HSA-156581
												KEGG: 00270+2.5.1.6|MetaCyc: PWY-5041|MetaCyc: PWY-5912|Reactome: R-HSA-156581
												KEGG: 00970+6.1.1.22
												KEGG: 00970+6.1.1.22
												Reactome: R-HSA-5368286|Reactome: R-HSA-5389840|Reactome: R-HSA-5419276
												Reactome: R-HSA-5368286|Reactome: R-HSA-5389840|Reactome: R-HSA-5419276
												Reactome: R-HSA-5368286|Reactome: R-HSA-5389840|Reactome: R-HSA-5419276
												Reactome: R-HSA-5368286|Reactome: R-HSA-5389840|Reactome: R-HSA-5419276
												Reactome: R-HSA-5368286|Reactome: R-HSA-5389840|Reactome: R-HSA-5419276
												Reactome: R-HSA-156827|Reactome: R-HSA-156902|Reactome: R-HSA-1799339|Reactome: R-HSA-192823|Reactome: R-HSA-2408557|Reactome: R-HSA-6791226|Reactome: R-HSA-72689|Reactome: R-HSA-72706|Reactome: R-HSA-72764|Reactome: R-HSA-9010553|Reactome: R-HSA-975956|Reactome: R-HSA-975957
												Reactome: R-HSA-156827|Reactome: R-HSA-156902|Reactome: R-HSA-1799339|Reactome: R-HSA-192823|Reactome: R-HSA-2408557|Reactome: R-HSA-6791226|Reactome: R-HSA-72689|Reactome: R-HSA-72706|Reactome: R-HSA-72764|Reactome: R-HSA-9010553|Reactome: R-HSA-975956|Reactome: R-HSA-975957
												Reactome: R-HSA-156827|Reactome: R-HSA-156902|Reactome: R-HSA-1799339|Reactome: R-HSA-192823|Reactome: R-HSA-2408557|Reactome: R-HSA-6791226|Reactome: R-HSA-72689|Reactome: R-HSA-72706|Reactome: R-HSA-72764|Reactome: R-HSA-9010553|Reactome: R-HSA-975956|Reactome: R-HSA-975957
												Reactome: R-HSA-156827|Reactome: R-HSA-156902|Reactome: R-HSA-1799339|Reactome: R-HSA-192823|Reactome: R-HSA-2408557|Reactome: R-HSA-6791226|Reactome: R-HSA-72689|Reactome: R-HSA-72706|Reactome: R-HSA-72764|Reactome: R-HSA-9010553|Reactome: R-HSA-975956|Reactome: R-HSA-975957
												KEGG: 00020+1.2.4.2|KEGG: 00310+1.2.4.2|KEGG: 00380+1.2.4.2|MetaCyc: PWY-5084
												KEGG: 00230+2.7.4.3|KEGG: 00730+2.7.4.3|MetaCyc: PWY-7219
												KEGG: 00230+2.7.4.3|KEGG: 00730+2.7.4.3|MetaCyc: PWY-7219|Reactome: R-HSA-499943
												KEGG: 00230+2.7.4.3|KEGG: 00730+2.7.4.3|MetaCyc: PWY-7219|Reactome: R-HSA-499943
												KEGG: 00230+2.7.4.3|KEGG: 00730+2.7.4.3|MetaCyc: PWY-7219|Reactome: R-HSA-499943
												KEGG: 00230+2.7.4.3|KEGG: 00730+2.7.4.3|MetaCyc: PWY-7219|Reactome: R-HSA-499943
												KEGG: 00230+2.7.4.3|KEGG: 00730+2.7.4.3|MetaCyc: PWY-7219|Reactome: R-HSA-499943
												KEGG: 00230+2.7.4.3|KEGG: 00730+2.7.4.3|MetaCyc: PWY-7219|Reactome: R-HSA-499943
												KEGG: 00230+2.7.4.3|KEGG: 00730+2.7.4.3|MetaCyc: PWY-7219|Reactome: R-HSA-499943
												KEGG: 00230+2.7.4.3|KEGG: 00730+2.7.4.3|MetaCyc: PWY-7219|Reactome: R-HSA-499943
												KEGG: 00230+2.7.4.3|KEGG: 00730+2.7.4.3|MetaCyc: PWY-7219
												KEGG: 00500+3.2.1.39
												KEGG: 00500+3.2.1.39
												Reactome: R-HSA-69231
												Reactome: R-HSA-69231
												MetaCyc: PWY-7799|MetaCyc: PWY-7800|Reactome: R-HSA-2514859
												KEGG: 00220+3.5.1.5|KEGG: 00230+3.5.1.5|KEGG: 00791+3.5.1.5|MetaCyc: PWY-5704
												KEGG: 00220+3.5.1.5|KEGG: 00230+3.5.1.5|KEGG: 00791+3.5.1.5|MetaCyc: PWY-5704
												KEGG: 00220+3.5.1.5|KEGG: 00230+3.5.1.5|KEGG: 00791+3.5.1.5|MetaCyc: PWY-5704
												Reactome: R-HSA-8935690
												Reactome: R-HSA-8935690
												Reactome: R-HSA-8935690
												Reactome: R-HSA-8935690
												Reactome: R-HSA-1268020|Reactome: R-HSA-3371453|Reactome: R-HSA-8949613|Reactome: R-HSA-8950505
												Reactome: R-HSA-3371453
												Reactome: R-HSA-3371453
												Reactome: R-HSA-3371453
												Reactome: R-HSA-3371453
												Reactome: R-HSA-3371453
												Reactome: R-HSA-3371453
												Reactome: R-HSA-3371453
												Reactome: R-HSA-3371453
												Reactome: R-HSA-3371453
												Reactome: R-HSA-3371453
												Reactome: R-HSA-3371453
												Reactome: R-HSA-3371453
												Reactome: R-HSA-3371453
												Reactome: R-HSA-3371453
												Reactome: R-HSA-3371453
												Reactome: R-HSA-3371453
												Reactome: R-HSA-1268020|Reactome: R-HSA-3371453|Reactome: R-HSA-8949613|Reactome: R-HSA-8950505
												Reactome: R-HSA-3371453
												MetaCyc: PWY-7511|Reactome: R-HSA-2122948|Reactome: R-HSA-2644606|Reactome: R-HSA-2691232|Reactome: R-HSA-2894862|Reactome: R-HSA-2979096|Reactome: R-HSA-9013507
												MetaCyc: PWY-7511|Reactome: R-HSA-2122948|Reactome: R-HSA-2644606|Reactome: R-HSA-2691232|Reactome: R-HSA-2894862|Reactome: R-HSA-2979096|Reactome: R-HSA-9013507
												MetaCyc: PWY-7511|Reactome: R-HSA-2122948|Reactome: R-HSA-2644606|Reactome: R-HSA-2691232|Reactome: R-HSA-2894862|Reactome: R-HSA-2979096|Reactome: R-HSA-9013507
												MetaCyc: PWY-7511|Reactome: R-HSA-2122948|Reactome: R-HSA-2644606|Reactome: R-HSA-2691232|Reactome: R-HSA-2894862|Reactome: R-HSA-2979096|Reactome: R-HSA-9013507
												MetaCyc: PWY-7511|Reactome: R-HSA-2122948|Reactome: R-HSA-2644606|Reactome: R-HSA-2691232|Reactome: R-HSA-2894862|Reactome: R-HSA-2979096|Reactome: R-HSA-9013507
												MetaCyc: PWY-7511|Reactome: R-HSA-2122948|Reactome: R-HSA-2644606|Reactome: R-HSA-2691232|Reactome: R-HSA-2894862|Reactome: R-HSA-2979096|Reactome: R-HSA-9013507
												KEGG: 04150+2.7.11.1|KEGG: 04151+2.7.11.1|KEGG: 04714+2.7.11.1|KEGG: 04926+2.7.11.1|KEGG: 05163+2.7.11.1|KEGG: 05165+2.7.11.1|KEGG: 05170+2.7.11.1
												KEGG: 04150+2.7.11.1|KEGG: 04151+2.7.11.1|KEGG: 04714+2.7.11.1|KEGG: 04926+2.7.11.1|KEGG: 05163+2.7.11.1|KEGG: 05165+2.7.11.1|KEGG: 05170+2.7.11.1
												Reactome: R-HSA-2151201
												Reactome: R-HSA-2151201
												Reactome: R-HSA-2151201
												KEGG: 00270+2.3.1.30|KEGG: 00920+2.3.1.30|KEGG: 00998+2.3.1.30|MetaCyc: PWY-6936|MetaCyc: PWY-7274|MetaCyc: PWY-7870
												KEGG: 00270+2.3.1.30|KEGG: 00920+2.3.1.30|KEGG: 00998+2.3.1.30|MetaCyc: PWY-6936|MetaCyc: PWY-7274|MetaCyc: PWY-7870
												KEGG: 00270+2.3.1.30|KEGG: 00920+2.3.1.30|KEGG: 00998+2.3.1.30|MetaCyc: PWY-6936|MetaCyc: PWY-7274|MetaCyc: PWY-7870
												KEGG: 00270+2.3.1.30|KEGG: 00920+2.3.1.30|KEGG: 00998+2.3.1.30|MetaCyc: PWY-6936|MetaCyc: PWY-7274|MetaCyc: PWY-7870
												KEGG: 00270+2.3.1.30|KEGG: 00920+2.3.1.30|KEGG: 00998+2.3.1.30|MetaCyc: PWY-6936|MetaCyc: PWY-7274|MetaCyc: PWY-7870
												Reactome: R-HSA-446205
												Reactome: R-HSA-3214858
												Reactome: R-HSA-3214858
												Reactome: R-HSA-3214858
												Reactome: R-HSA-3214858
												Reactome: R-HSA-3214858
												Reactome: R-HSA-3214858
												Reactome: R-HSA-3214858
												Reactome: R-HSA-3214858
												Reactome: R-HSA-3214858
												KEGG: 00500+2.4.1.14|MetaCyc: PWY-7238|MetaCyc: PWY-7347
												KEGG: 00500+2.4.1.14|MetaCyc: PWY-7238|MetaCyc: PWY-7347
												KEGG: 04150+2.7.11.1|KEGG: 04151+2.7.11.1|KEGG: 04714+2.7.11.1|KEGG: 04926+2.7.11.1|KEGG: 05163+2.7.11.1|KEGG: 05165+2.7.11.1|KEGG: 05170+2.7.11.1
												KEGG: 00020+1.3.5.1|KEGG: 00190+1.3.5.1|KEGG: 00650+1.3.5.1|KEGG: 00720+1.3.5.1|MetaCyc: PWY-3781|MetaCyc: PWY-4302|MetaCyc: PWY-561|MetaCyc: PWY-5690|MetaCyc: PWY-6728|MetaCyc: PWY-6969|MetaCyc: PWY-7254|MetaCyc: PWY-7279|Reactome: R-HSA-611105|Reactome: R-HSA-71403
												KEGG: 00020+1.3.5.1|KEGG: 00190+1.3.5.1|KEGG: 00650+1.3.5.1|KEGG: 00720+1.3.5.1|MetaCyc: PWY-3781|MetaCyc: PWY-4302|MetaCyc: PWY-561|MetaCyc: PWY-5690|MetaCyc: PWY-6728|MetaCyc: PWY-6969|MetaCyc: PWY-7254|MetaCyc: PWY-7279|Reactome: R-HSA-611105|Reactome: R-HSA-71403
												Reactome: R-HSA-110320|Reactome: R-HSA-3371511|Reactome: R-HSA-382556|Reactome: R-HSA-532668|Reactome: R-HSA-5358346|Reactome: R-HSA-5362768|Reactome: R-HSA-5678895|Reactome: R-HSA-5689877|Reactome: R-HSA-5689896|Reactome: R-HSA-6798695|Reactome: R-HSA-8866654|Reactome: R-HSA-8876725
												Reactome: R-HSA-913709
												Reactome: R-HSA-1169091|Reactome: R-HSA-1234176|Reactome: R-HSA-1236974|Reactome: R-HSA-1236978|Reactome: R-HSA-174084|Reactome: R-HSA-174113|Reactome: R-HSA-174154|Reactome: R-HSA-174178|Reactome: R-HSA-174184|Reactome: R-HSA-180534|Reactome: R-HSA-180585|Reactome: R-HSA-187577|Reactome: R-HSA-195253|Reactome: R-HSA-202424|Reactome: R-HSA-211733|Reactome: R-HSA-2467813|Reactome: R-HSA-2871837|Re…
												KEGG: 04150+2.7.11.1|KEGG: 04151+2.7.11.1|KEGG: 04714+2.7.11.1|KEGG: 04926+2.7.11.1|KEGG: 05163+2.7.11.1|KEGG: 05165+2.7.11.1|KEGG: 05170+2.7.11.1
												KEGG: 00970+6.1.1.3
												KEGG: 00970+6.1.1.3
												Reactome: R-HSA-983168
												Reactome: R-HSA-983168
												KEGG: 04150+2.7.11.1|KEGG: 04151+2.7.11.1|KEGG: 04714+2.7.11.1|KEGG: 04926+2.7.11.1|KEGG: 05163+2.7.11.1|KEGG: 05165+2.7.11.1|KEGG: 05170+2.7.11.1
												Reactome: R-HSA-389661
												Reactome: R-HSA-389661
												KEGG: 04150+2.7.11.1|KEGG: 04151+2.7.11.1|KEGG: 04714+2.7.11.1|KEGG: 04926+2.7.11.1|KEGG: 05163+2.7.11.1|KEGG: 05165+2.7.11.1|KEGG: 05170+2.7.11.1
												KEGG: 04150+2.7.11.1|KEGG: 04151+2.7.11.1|KEGG: 04714+2.7.11.1|KEGG: 04926+2.7.11.1|KEGG: 05163+2.7.11.1|KEGG: 05165+2.7.11.1|KEGG: 05170+2.7.11.1
												KEGG: 04658+3.1.3.16|KEGG: 04660+3.1.3.16|KEGG: 05235+3.1.3.16
												KEGG: 04658+3.1.3.16|KEGG: 04660+3.1.3.16|KEGG: 05235+3.1.3.16
												KEGG: 04658+3.1.3.16|KEGG: 04660+3.1.3.16|KEGG: 05235+3.1.3.16
												KEGG: 04658+3.1.3.16|KEGG: 04660+3.1.3.16|KEGG: 05235+3.1.3.16
												KEGG: 04658+3.1.3.16|KEGG: 04660+3.1.3.16|KEGG: 05235+3.1.3.16
												KEGG: 04658+3.1.3.16|KEGG: 04660+3.1.3.16|KEGG: 05235+3.1.3.16
												Reactome: R-HSA-196843
												Reactome: R-HSA-196843
												KEGG: 00740+2.7.1.26|MetaCyc: PWY-5523|MetaCyc: PWY-6168|MetaCyc: PWY-7863|Reactome: R-HSA-196843
												KEGG: 00740+2.7.1.26|MetaCyc: PWY-5523|MetaCyc: PWY-6168|MetaCyc: PWY-7863|Reactome: R-HSA-196843
												KEGG: 00220+6.3.4.5|KEGG: 00250+6.3.4.5|MetaCyc: PWY-4983|MetaCyc: PWY-4984|MetaCyc: PWY-5|MetaCyc: PWY-5154|MetaCyc: PWY-7400|Reactome: R-HSA-70635
												KEGG: 00220+6.3.4.5|KEGG: 00250+6.3.4.5|MetaCyc: PWY-4983|MetaCyc: PWY-4984|MetaCyc: PWY-5|MetaCyc: PWY-5154|MetaCyc: PWY-7400|Reactome: R-HSA-70635
												KEGG: 00220+6.3.4.5|KEGG: 00250+6.3.4.5|MetaCyc: PWY-4983|MetaCyc: PWY-4984|MetaCyc: PWY-5|MetaCyc: PWY-5154|MetaCyc: PWY-7400|Reactome: R-HSA-70635
												KEGG: 00220+6.3.4.5|KEGG: 00250+6.3.4.5|MetaCyc: PWY-4983|MetaCyc: PWY-4984|MetaCyc: PWY-5|MetaCyc: PWY-5154|MetaCyc: PWY-7400|Reactome: R-HSA-70635
												KEGG: 00220+6.3.4.5|KEGG: 00250+6.3.4.5|MetaCyc: PWY-4983|MetaCyc: PWY-4984|MetaCyc: PWY-5|MetaCyc: PWY-5154|MetaCyc: PWY-7400|Reactome: R-HSA-70635
												KEGG: 00220+6.3.4.5|KEGG: 00250+6.3.4.5|MetaCyc: PWY-4983|MetaCyc: PWY-4984|MetaCyc: PWY-5|MetaCyc: PWY-5154|MetaCyc: PWY-7400|Reactome: R-HSA-70635
												KEGG: 00220+6.3.4.5|KEGG: 00250+6.3.4.5|MetaCyc: PWY-4983|MetaCyc: PWY-4984|MetaCyc: PWY-5|MetaCyc: PWY-5154|MetaCyc: PWY-7400|Reactome: R-HSA-70635
												Reactome: R-HSA-189200
												Reactome: R-HSA-189200
												Reactome: R-HSA-189200
												Reactome: R-HSA-189200
												Reactome: R-HSA-189200
												Reactome: R-HSA-189200
												Reactome: R-HSA-8949664
												Reactome: R-HSA-8949664
												Reactome: R-HSA-8949664
												Reactome: R-HSA-8949664
												Reactome: R-HSA-8949664
												Reactome: R-HSA-8949664
												KEGG: 00500+3.2.1.39
												KEGG: 00500+3.2.1.39
												KEGG: 00052+3.2.1.23|KEGG: 00511+3.2.1.23|KEGG: 00531+3.2.1.23|KEGG: 00600+3.2.1.23|KEGG: 00604+3.2.1.23|MetaCyc: PWY-6807
												KEGG: 00052+3.2.1.23|KEGG: 00511+3.2.1.23|KEGG: 00531+3.2.1.23|KEGG: 00600+3.2.1.23|KEGG: 00604+3.2.1.23|MetaCyc: PWY-6807
												KEGG: 00052+3.2.1.23|KEGG: 00511+3.2.1.23|KEGG: 00531+3.2.1.23|KEGG: 00600+3.2.1.23|KEGG: 00604+3.2.1.23|MetaCyc: PWY-6807
												KEGG: 00052+3.2.1.23|KEGG: 00511+3.2.1.23|KEGG: 00531+3.2.1.23|KEGG: 00600+3.2.1.23|KEGG: 00604+3.2.1.23|MetaCyc: PWY-6807
												KEGG: 00052+3.2.1.23|KEGG: 00511+3.2.1.23|KEGG: 00531+3.2.1.23|KEGG: 00600+3.2.1.23|KEGG: 00604+3.2.1.23|MetaCyc: PWY-6807
												KEGG: 00052+3.2.1.23|KEGG: 00511+3.2.1.23|KEGG: 00531+3.2.1.23|KEGG: 00600+3.2.1.23|KEGG: 00604+3.2.1.23|MetaCyc: PWY-6807
												KEGG: 00052+3.2.1.23|KEGG: 00511+3.2.1.23|KEGG: 00531+3.2.1.23|KEGG: 00600+3.2.1.23|KEGG: 00604+3.2.1.23|MetaCyc: PWY-6807
												KEGG: 00052+3.2.1.23|KEGG: 00511+3.2.1.23|KEGG: 00531+3.2.1.23|KEGG: 00600+3.2.1.23|KEGG: 00604+3.2.1.23|MetaCyc: PWY-6807
												KEGG: 00052+3.2.1.23|KEGG: 00511+3.2.1.23|KEGG: 00531+3.2.1.23|KEGG: 00600+3.2.1.23|KEGG: 00604+3.2.1.23|MetaCyc: PWY-6807
												KEGG: 00052+3.2.1.23|KEGG: 00511+3.2.1.23|KEGG: 00531+3.2.1.23|KEGG: 00600+3.2.1.23|KEGG: 00604+3.2.1.23|MetaCyc: PWY-6807
												KEGG: 00052+3.2.1.23|KEGG: 00511+3.2.1.23|KEGG: 00531+3.2.1.23|KEGG: 00600+3.2.1.23|KEGG: 00604+3.2.1.23|MetaCyc: PWY-6807
												KEGG: 00052+3.2.1.23|KEGG: 00511+3.2.1.23|KEGG: 00531+3.2.1.23|KEGG: 00600+3.2.1.23|KEGG: 00604+3.2.1.23|MetaCyc: PWY-6807
												KEGG: 00480+2.5.1.18|KEGG: 00980+2.5.1.18|KEGG: 00982+2.5.1.18|KEGG: 00983+2.5.1.18|MetaCyc: PWY-4061|MetaCyc: PWY-6842|MetaCyc: PWY-7112|MetaCyc: PWY-7533
												Reactome: R-HSA-2408557
												KEGG: 00940+1.11.1.7|MetaCyc: PWY-5461|MetaCyc: PWY-5466|MetaCyc: PWY-5469|MetaCyc: PWY-6824|MetaCyc: PWY-7214|MetaCyc: PWY-7445
												KEGG: 00940+1.11.1.7|MetaCyc: PWY-5461|MetaCyc: PWY-5466|MetaCyc: PWY-5469|MetaCyc: PWY-6824|MetaCyc: PWY-7214|MetaCyc: PWY-7445
												KEGG: 00940+1.11.1.7|MetaCyc: PWY-5461|MetaCyc: PWY-5466|MetaCyc: PWY-5469|MetaCyc: PWY-6824|MetaCyc: PWY-7214|MetaCyc: PWY-7445
												KEGG: 00940+1.11.1.7|MetaCyc: PWY-5461|MetaCyc: PWY-5466|MetaCyc: PWY-5469|MetaCyc: PWY-6824|MetaCyc: PWY-7214|MetaCyc: PWY-7445
												KEGG: 00940+1.11.1.7|MetaCyc: PWY-5461|MetaCyc: PWY-5466|MetaCyc: PWY-5469|MetaCyc: PWY-6824|MetaCyc: PWY-7214|MetaCyc: PWY-7445
												KEGG: 00940+1.11.1.7|MetaCyc: PWY-5461|MetaCyc: PWY-5466|MetaCyc: PWY-5469|MetaCyc: PWY-6824|MetaCyc: PWY-7214|MetaCyc: PWY-7445
												KEGG: 00940+1.11.1.7|MetaCyc: PWY-5461|MetaCyc: PWY-5466|MetaCyc: PWY-5469|MetaCyc: PWY-6824|MetaCyc: PWY-7214|MetaCyc: PWY-7445
												KEGG: 00940+1.11.1.7|MetaCyc: PWY-5461|MetaCyc: PWY-5466|MetaCyc: PWY-5469|MetaCyc: PWY-6824|MetaCyc: PWY-7214|MetaCyc: PWY-7445
												KEGG: 00940+1.11.1.7|MetaCyc: PWY-5461|MetaCyc: PWY-5466|MetaCyc: PWY-5469|MetaCyc: PWY-6824|MetaCyc: PWY-7214|MetaCyc: PWY-7445
												KEGG: 00940+1.11.1.7|MetaCyc: PWY-5461|MetaCyc: PWY-5466|MetaCyc: PWY-5469|MetaCyc: PWY-6824|MetaCyc: PWY-7214|MetaCyc: PWY-7445
												Reactome: R-HSA-3214858|Reactome: R-HSA-8939243
												Reactome: R-HSA-3214858|Reactome: R-HSA-8939243
												Reactome: R-HSA-3214858|Reactome: R-HSA-8939243
												Reactome: R-HSA-156588
												Reactome: R-HSA-156588
												Reactome: R-HSA-163282|Reactome: R-HSA-2151201
												Reactome: R-HSA-163282|Reactome: R-HSA-2151201
												Reactome: R-HSA-163282|Reactome: R-HSA-2151201
												Reactome: R-HSA-163282|Reactome: R-HSA-2151201
												Reactome: R-HSA-163282|Reactome: R-HSA-2151201
												Reactome: R-HSA-163282|Reactome: R-HSA-2151201
												Reactome: R-HSA-5389840
												Reactome: R-HSA-5389840
												KEGG: 00520+5.4.2.10|MetaCyc: PWY-6749
												KEGG: 00520+5.4.2.10|MetaCyc: PWY-6749
												KEGG: 00520+5.4.2.10|MetaCyc: PWY-6749
												KEGG: 00520+5.4.2.10|MetaCyc: PWY-6749
												KEGG: 00520+5.4.2.10|MetaCyc: PWY-6749
												KEGG: 00520+5.4.2.10|MetaCyc: PWY-6749
												KEGG: 00520+5.4.2.10|MetaCyc: PWY-6749
												KEGG: 00520+5.4.2.10|MetaCyc: PWY-6749
												KEGG: 00520+5.4.2.10|MetaCyc: PWY-6749
												KEGG: 00520+5.4.2.10|MetaCyc: PWY-6749
												KEGG: 00520+5.4.2.10|MetaCyc: PWY-6749
												KEGG: 00520+5.4.2.10|MetaCyc: PWY-6749
												KEGG: 00010+2.7.1.40|KEGG: 00230+2.7.1.40|KEGG: 00620+2.7.1.40|MetaCyc: PWY-1042|MetaCyc: PWY-2221|MetaCyc: PWY-5484|MetaCyc: PWY-5723|MetaCyc: PWY-6142|MetaCyc: PWY-6886|MetaCyc: PWY-6901|MetaCyc: PWY-7003|MetaCyc: PWY-7218|MetaCyc: PWY-7383|MetaCyc: PWY-8004|Reactome: R-HSA-70171
												KEGG: 00010+2.7.1.40|KEGG: 00230+2.7.1.40|KEGG: 00620+2.7.1.40|MetaCyc: PWY-1042|MetaCyc: PWY-2221|MetaCyc: PWY-5484|MetaCyc: PWY-5723|MetaCyc: PWY-6142|MetaCyc: PWY-6886|MetaCyc: PWY-6901|MetaCyc: PWY-7003|MetaCyc: PWY-7218|MetaCyc: PWY-7383|MetaCyc: PWY-8004|Reactome: R-HSA-70171
												KEGG: 00010+2.7.1.40|KEGG: 00230+2.7.1.40|KEGG: 00620+2.7.1.40|MetaCyc: PWY-1042|MetaCyc: PWY-2221|MetaCyc: PWY-5484|MetaCyc: PWY-5723|MetaCyc: PWY-6142|MetaCyc: PWY-6886|MetaCyc: PWY-6901|MetaCyc: PWY-7003|MetaCyc: PWY-7218|MetaCyc: PWY-7383|MetaCyc: PWY-8004|Reactome: R-HSA-70171
												KEGG: 00010+2.7.1.40|KEGG: 00230+2.7.1.40|KEGG: 00620+2.7.1.40|MetaCyc: PWY-1042|MetaCyc: PWY-2221|MetaCyc: PWY-5484|MetaCyc: PWY-5723|MetaCyc: PWY-6142|MetaCyc: PWY-6886|MetaCyc: PWY-6901|MetaCyc: PWY-7003|MetaCyc: PWY-7218|MetaCyc: PWY-7383|MetaCyc: PWY-8004|Reactome: R-HSA-70171
												KEGG: 00010+2.7.1.40|KEGG: 00230+2.7.1.40|KEGG: 00620+2.7.1.40|MetaCyc: PWY-1042|MetaCyc: PWY-2221|MetaCyc: PWY-5484|MetaCyc: PWY-5723|MetaCyc: PWY-6142|MetaCyc: PWY-6886|MetaCyc: PWY-6901|MetaCyc: PWY-7003|MetaCyc: PWY-7218|MetaCyc: PWY-7383|MetaCyc: PWY-8004|Reactome: R-HSA-70171
												KEGG: 00010+2.7.1.40|KEGG: 00230+2.7.1.40|KEGG: 00620+2.7.1.40|MetaCyc: PWY-1042|MetaCyc: PWY-2221|MetaCyc: PWY-5484|MetaCyc: PWY-5723|MetaCyc: PWY-6142|MetaCyc: PWY-6886|MetaCyc: PWY-6901|MetaCyc: PWY-7003|MetaCyc: PWY-7218|MetaCyc: PWY-7383|MetaCyc: PWY-8004|Reactome: R-HSA-70171
[truncated: 11,810 more rows]

## Sheet: Table S3
Table S3. Genes co-expressed with GAFP4.
ID	Ortholog id	Annotation	PCC	Relationship
GWHGAAEX000474	gi|573938379|ref|XP_006651630.1|	PREDICTED: proline transporter 1-like [Oryza brachyantha]	0.93	positive
GWHGAAEX005509	gi|672164876|ref|XP_008802328.1|	PREDICTED: tetraspanin-19-like [Phoenix dactylifera]	0.93	positive
GWHGAAEX015623	gi|743823695|ref|XP_010932597.1|	PREDICTED: uncharacterized protein At1g66480-like [Elaeis guineensis]	0.93	positive
GWHGAAEX000521	gi|743772614|ref|XP_010916620.1|	PREDICTED: protein WEAK CHLOROPLAST MOVEMENT UNDER BLUE LIGHT 1-like isoform X2 [Elaeis guineensis]	0.92	positive
GWHGAAEX000820	gi|743769240|ref|XP_010914901.1|	PREDICTED: NADH-cytochrome b5 reductase-like protein [Elaeis guineensis]	0.92	positive
GWHGAAEX013689	--	--	0.91	positive
GWHGAAEX000376	gi|720019285|ref|XP_010262040.1|	PREDICTED: uncharacterized protein LOC104600664 [Nelumbo nucifera]	0.91	positive
GWHGAAEX006132	gi|89276325|gb|ABD66519.1|	unknown [Gymnadenia conopsea]	0.91	positive
GWHGAAEX008852	gi|695058451|ref|XP_009417542.1|	PREDICTED: protein TIFY 10B-like [Musa acuminata subsp. malaccensis]	0.91	positive
GWHGAAEX010104	gi|743774553|ref|XP_010917633.1|	PREDICTED: uncharacterized protein LOC105042209 [Elaeis guineensis]	0.91	positive
GWHGAAEX010870	gi|743804542|ref|XP_010927217.1|	PREDICTED: uncharacterized protein LOC105049309 [Elaeis guineensis]	0.91	positive
GWHGAAEX017813	gi|672125693|ref|XP_008786269.1|	PREDICTED: ethylene-responsive transcription factor ERF105-like [Phoenix dactylifera]	0.91	positive
GWHGAAEX018564	--	--	0.91	positive
GWHGAAEX008303	gi|743861896|ref|XP_010943403.1|	PREDICTED: glycerol-3-phosphate dehydrogenase SDP6, mitochondrial [Elaeis guineensis]	0.9	positive
GWHGAAEX009562	gi|255582168|ref|XP_002531878.1|	RALFL33, putative [Ricinus communis]	0.9	positive
GWHGAAEX010459	gi|672189395|ref|XP_008813831.1|	PREDICTED: abhydrolase domain-containing protein 4 [Phoenix dactylifera]	0.9	positive
GWHGAAEX012139	gi|743814771|ref|XP_010930149.1|	PREDICTED: transcription factor bHLH129-like isoform X1 [Elaeis guineensis]	0.9	positive
GWHGAAEX012984	gi|743775951|ref|XP_010918370.1|	PREDICTED: uncharacterized protein LOC105042756 [Elaeis guineensis]	0.9	positive
GWHGAAEX014862	gi|672202515|ref|XP_008778405.1|	PREDICTED: uncharacterized protein LOC103698197 isoform X1 [Phoenix dactylifera]	0.9	positive
GWHGAAEX014155	--	--	0.89	positive
GWHGAAEX000502	gi|672175881|ref|XP_008808008.1|	PREDICTED: UDP-glycosyltransferase 85A2-like [Phoenix dactylifera]	0.89	positive
GWHGAAEX002583	gi|672118075|ref|XP_008782237.1|	PREDICTED: dr1-associated corepressor homolog isoform X1 [Phoenix dactylifera]	0.89	positive
GWHGAAEX003107	gi|326486289|gb|ADZ76153.1|	OMT4 [Vanilla planifolia]	0.89	positive
GWHGAAEX003132	gi|568837899|ref|XP_006472955.1|	PREDICTED: E3 ubiquitin-protein ligase HERC2-like [Citrus sinensis]	0.89	positive
GWHGAAEX006525	gi|720055527|ref|XP_010273412.1|	PREDICTED: probable rhamnose biosynthetic enzyme 1 [Nelumbo nucifera]	0.89	positive
GWHGAAEX007952	gi|703153206|ref|XP_010110621.1|	putative tyrosine-protein phosphatase [Morus notabilis]	0.89	positive
GWHGAAEX008749	gi|149980678|gb|ABR53728.1|	DRE-binding protein DREB1 [Cymbidium insigne]	0.89	positive
GWHGAAEX008764	--	--	0.89	positive
GWHGAAEX009462	gi|743802804|ref|XP_010926739.1|	PREDICTED: uncharacterized protein LOC105048935 isoform X1 [Elaeis guineensis]	0.89	positive
GWHGAAEX014015	gi|672187708|ref|XP_008813401.1|	PREDICTED: xylosyltransferase 1-like [Phoenix dactylifera]	0.89	positive
GWHGAAEX014197	gi|672180199|ref|XP_008810283.1|	PREDICTED: uncharacterized protein LOC103721744 [Phoenix dactylifera]	0.89	positive
GWHGAAEX015741	gi|743779311|ref|XP_010920120.1|	PREDICTED: probable receptor-like protein kinase At5g56460 isoform X2 [Elaeis guineensis]	0.89	positive
GWHGAAEX016063	gi|672187883|ref|XP_008813445.1|	PREDICTED: SEC14 cytosolic factor-like isoform X1 [Phoenix dactylifera]	0.89	positive
GWHGAAEX017073	--	--	0.89	positive
GWHGAAEX017171	gi|743890295|ref|XP_010911042.1|	PREDICTED: serine/threonine-protein kinase CDL1-like [Elaeis guineensis]	0.89	positive
GWHGAAEX017048	gi|167427543|gb|ABZ80408.1|	class III peroxidase [Casuarina glauca]	0.89	positive
GWHGAAEX000091	gi|695061016|ref|XP_009418925.1|	PREDICTED: transcription factor UNE12-like isoform X2 [Musa acuminata subsp. malaccensis]	0.88	positive
GWHGAAEX000497	gi|672175881|ref|XP_008808008.1|	PREDICTED: UDP-glycosyltransferase 85A2-like [Phoenix dactylifera]	0.88	positive
GWHGAAEX000975	gi|720091221|ref|XP_010245349.1|	PREDICTED: calmodulin-like protein 3 [Nelumbo nucifera]	0.88	positive
GWHGAAEX002691	gi|672108134|ref|XP_008783536.1|	PREDICTED: uncharacterized protein At1g04910-like [Phoenix dactylifera]	0.88	positive
GWHGAAEX002764	gi|743861695|ref|XP_010943350.1|	PREDICTED: sodium-coupled neutral amino acid transporter 2 [Elaeis guineensis]	0.88	positive
GWHGAAEX003032	gi|731381968|ref|XP_010665319.1|	PREDICTED: uncharacterized protein LOC100256168 isoform X1 [Vitis vinifera]	0.88	positive
GWHGAAEX003900	gi|743788020|ref|XP_010922560.1|	PREDICTED: protein SRG1-like [Elaeis guineensis]	0.88	positive
GWHGAAEX008114	gi|743830998|ref|XP_010934565.1|	PREDICTED: probable linoleate 9S-lipoxygenase 5 [Elaeis guineensis]	0.88	positive
GWHGAAEX008343	gi|743835262|ref|XP_010935762.1|	PREDICTED: deoxyhypusine hydroxylase-B isoform X2 [Elaeis guineensis]	0.88	positive
GWHGAAEX008854	gi|672138202|ref|XP_008792848.1|	PREDICTED: LOW QUALITY PROTEIN: probable nucleoredoxin 1 [Phoenix dactylifera]	0.88	positive
GWHGAAEX008856	gi|672122022|ref|XP_008784329.1|	PREDICTED: uncharacterized protein LOC103703296 [Phoenix dactylifera]	0.88	positive
GWHGAAEX009653	gi|695035210|ref|XP_009405055.1|	PREDICTED: protein GAMETE EXPRESSED 1 [Musa acuminata subsp. malaccensis]	0.88	positive
GWHGAAEX011233	gi|478686569|gb|AGJ50589.1|	flavonoid 3'-hydroxylase [Tulipa fosteriana]	0.88	positive
GWHGAAEX012980	gi|743880078|ref|XP_010908551.1|	PREDICTED: aldo-keto reductase family 4 member C9-like [Elaeis guineensis]	0.88	positive
GWHGAAEX015319	gi|743861551|ref|XP_010943313.1|	PREDICTED: uncharacterized protein At1g04910 [Elaeis guineensis]	0.88	positive
GWHGAAEX017192	gi|672137039|ref|XP_008792231.1|	PREDICTED: probable receptor-like protein kinase At3g55450 [Phoenix dactylifera]	0.88	positive
GWHGAAEX017413	gi|743833326|ref|XP_010935237.1|	PREDICTED: uncharacterized protein LOC105055186 [Elaeis guineensis]	0.88	positive
GWHGAAEX017421	gi|743833287|ref|XP_010935225.1|	PREDICTED: IST1-like protein [Elaeis guineensis]	0.88	positive
GWHGAAEX018496	gi|695046890|ref|XP_009411300.1|	PREDICTED: RNA polymerase II C-terminal domain phosphatase-like 4 [Musa acuminata subsp. malaccensis]	0.88	positive
GWHGAAEX000113	gi|743782623|ref|XP_010921190.1|	PREDICTED: uncharacterized protein LOC105044850 isoform X1 [Elaeis guineensis]	0.87	positive
GWHGAAEX000954	gi|672111424|ref|XP_008800621.1|	PREDICTED: uncharacterized protein LOC103714925 [Phoenix dactylifera]	0.87	positive
GWHGAAEX003974	gi|672156832|ref|XP_008798103.1|	PREDICTED: uncharacterized protein LOC103713096 [Phoenix dactylifera]	0.87	positive
GWHGAAEX004342	gi|695069949|ref|XP_009381982.1|	PREDICTED: GTP-binding protein YPTM2 [Musa acuminata subsp. malaccensis]	0.87	positive
GWHGAAEX004759	gi|672166333|ref|XP_008803095.1|	PREDICTED: E3 ubiquitin-protein ligase SDIR1-like isoform X1 [Phoenix dactylifera]	0.87	positive
GWHGAAEX005195	gi|695027181|ref|XP_009400919.1|	PREDICTED: alpha-1,2-galactosyltransferase gmh3-like [Musa acuminata subsp. malaccensis]	0.87	positive
GWHGAAEX005365	gi|694320706|ref|XP_009351532.1|	PREDICTED: probable peroxygenase 4 [Pyrus x bretschneideri]	0.87	positive
GWHGAAEX005978	gi|743847506|ref|XP_010939120.1|	PREDICTED: elongator complex protein 5 [Elaeis guineensis]	0.87	positive
GWHGAAEX006857	gi|743785715|ref|XP_010921982.1|	PREDICTED: PAP-specific phosphatase HAL2-like [Elaeis guineensis]	0.87	positive
GWHGAAEX007985	gi|743773798|ref|XP_010917252.1|	PREDICTED: cytochrome b5 domain-containing protein RLF [Elaeis guineensis]	0.87	positive
GWHGAAEX008630	gi|698451658|ref|XP_009778111.1|	PREDICTED: uncharacterized protein LOC104227544 [Nicotiana sylvestris]	0.87	positive
GWHGAAEX009493	gi|743879127|ref|XP_010908343.1|	PREDICTED: probable tyrosine-protein phosphatase At1g05000 [Elaeis guineensis]	0.87	positive
GWHGAAEX011273	gi|743862884|ref|XP_010943659.1|	PREDICTED: ELMO domain-containing protein C isoform X1 [Elaeis guineensis]	0.87	positive
GWHGAAEX011744	gi|743827204|ref|XP_010933529.1|	PREDICTED: haloacid dehalogenase-like hydrolase domain-containing protein Sgpp [Elaeis guineensis]	0.87	positive
GWHGAAEX012038	gi|672130455|ref|XP_008788761.1|	PREDICTED: reticuline oxidase-like [Phoenix dactylifera]	0.87	positive
GWHGAAEX012475	gi|672123167|ref|XP_008784936.1|	PREDICTED: vacuolar protein sorting-associated protein 45 homolog [Phoenix dactylifera]	0.87	positive
GWHGAAEX012682	gi|672120212|ref|XP_008783365.1|	PREDICTED: 1-phosphatidylinositol-3-phosphate 5-kinase FAB1A isoform X3 [Phoenix dactylifera]	0.87	positive
GWHGAAEX012964	gi|502098384|ref|XP_004491222.1|	PREDICTED: uncharacterized protein LOC101499224 [Cicer arietinum]	0.87	positive
GWHGAAEX013887	--	--	0.87	positive
GWHGAAEX015559	gi|743822588|ref|XP_010932315.1|	PREDICTED: protein TIFY 3B-like [Elaeis guineensis]	0.87	positive
GWHGAAEX015974	gi|343963206|gb|AEM72519.1|	acyl-ACP thioesterase FatB1 [Cocos nucifera]	0.87	positive
GWHGAAEX016899	gi|695057558|ref|XP_009417059.1|	PREDICTED: protein TIFY 5A-like [Musa acuminata subsp. malaccensis]	0.87	positive
GWHGAAEX016632	gi|672170903|ref|XP_008805520.1|	PREDICTED: WPP domain-interacting protein 2-like [Phoenix dactylifera]	0.87	positive
GWHGAAEX016615	--	--	0.87	positive
GWHGAAEX018094	--	--	0.87	positive
GWHGAAEX018857	gi|672113160|ref|XP_008809499.1|	PREDICTED: potassium channel AKT1-like isoform X2 [Phoenix dactylifera]	0.87	positive
GWHGAAEX001311	gi|672112818|ref|XP_008807801.1|	PREDICTED: mitochondrial intermembrane space import and assembly protein 40 [Phoenix dactylifera]	0.86	positive
GWHGAAEX002330	gi|743766059|ref|XP_010913257.1|	PREDICTED: uncharacterized protein LOC105038998 [Elaeis guineensis]	0.86	positive
GWHGAAEX002624	gi|743801357|ref|XP_010926336.1|	PREDICTED: uncharacterized protein LOC105048647 [Elaeis guineensis]	0.86	positive
GWHGAAEX002872	gi|672168597|ref|XP_008804304.1|	PREDICTED: putative aconitate hydratase, cytoplasmic [Phoenix dactylifera]	0.86	positive
GWHGAAEX003828	gi|672158207|ref|XP_008798835.1|	PREDICTED: vacuolar protein sorting-associated protein VTA1 homolog [Phoenix dactylifera]	0.86	positive
GWHGAAEX004111	gi|672107610|ref|XP_008779504.1|	PREDICTED: protein MEI2-like 2 [Phoenix dactylifera]	0.86	positive
GWHGAAEX004669	gi|743890121|ref|XP_010911008.1|	PREDICTED: monothiol glutaredoxin-S9-like [Elaeis guineensis]	0.86	positive
GWHGAAEX005059	gi|672122810|ref|XP_008784747.1|	PREDICTED: UDP-glucuronic acid decarboxylase 2-like [Phoenix dactylifera]	0.86	positive
GWHGAAEX005015	gi|695042266|ref|XP_009408779.1|	PREDICTED: receptor-like serine/threonine-protein kinase SD1-8 [Musa acuminata subsp. malaccensis]	0.86	positive
GWHGAAEX005807	gi|743763416|ref|XP_010911892.1|	PREDICTED: alkaline/neutral invertase CINV2-like [Elaeis guineensis]	0.86	positive
GWHGAAEX006231	gi|743754950|ref|XP_010926163.1|	PREDICTED: aldehyde dehydrogenase family 2 member C4-like [Elaeis guineensis]	0.86	positive
GWHGAAEX006749	gi|695075875|ref|XP_009385193.1|	PREDICTED: uncharacterized protein LOC103972565 [Musa acuminata subsp. malaccensis]	0.86	positive
GWHGAAEX006995	gi|672146396|ref|XP_008797036.1|	PREDICTED: probable E3 ubiquitin-protein ligase LUL4 [Phoenix dactylifera]	0.86	positive
GWHGAAEX007767	gi|672184756|ref|XP_008812644.1|	PREDICTED: sugar carrier protein C-like [Phoenix dactylifera]	0.86	positive
GWHGAAEX008482	gi|296086586|emb|CBI32221.3|	unnamed protein product [Vitis vinifera]	0.86	positive
GWHGAAEX009159	gi|586708146|ref|XP_006846296.1|	hypothetical protein AMTR_s00012p00252270 [Amborella trichopoda]	0.86	positive
GWHGAAEX009569	gi|743855453|ref|XP_010941423.1|	PREDICTED: probable serine/threonine-protein kinase NAK [Elaeis guineensis]	0.86	positive
GWHGAAEX009479	gi|743870967|ref|XP_010906174.1|	PREDICTED: cyclin-dependent kinase F-3-like [Elaeis guineensis]	0.86	positive
GWHGAAEX011619	gi|743767094|ref|XP_010913798.1|	PREDICTED: serine/threonine-protein kinase At5g01020-like [Elaeis guineensis]	0.86	positive
GWHGAAEX012671	gi|694995467|ref|XP_009388825.1|	PREDICTED: GTP-binding protein YPTM2-like [Musa acuminata subsp. malaccensis]	0.86	positive
GWHGAAEX013484	gi|743840759|ref|XP_010937354.1|	PREDICTED: putative NAC domain-containing protein 94 [Elaeis guineensis]	0.86	positive
GWHGAAEX013864	gi|695078385|ref|XP_009386575.1|	PREDICTED: OTU domain-containing protein DDB_G0284757 [Musa acuminata subsp. malaccensis]	0.86	positive
GWHGAAEX014162	gi|672163902|ref|XP_008801812.1|	PREDICTED: uncharacterized protein LOC103715832 [Phoenix dactylifera]	0.86	positive
GWHGAAEX014641	gi|672141465|ref|XP_008794561.1|	PREDICTED: probable glutathione S-transferase [Phoenix dactylifera]	0.86	positive
GWHGAAEX016737	gi|672130776|ref|XP_008788929.1|	PREDICTED: probable leucine-rich repeat receptor-like serine/threonine-protein kinase At5g15730 [Phoenix dactylifera]	0.86	positive
GWHGAAEX017249	--	--	0.86	positive
GWHGAAEX018115	gi|672129356|ref|XP_008788186.1|	PREDICTED: uncharacterized protein LOC103706026 isoform X2 [Phoenix dactylifera]	0.86	positive
GWHGAAEX003364	--	--	0.85	positive
GWHGAAEX013779	gi|255575681|ref|XP_002528740.1|	iron-sulfur cluster assembly protein, putative [Ricinus communis]	0.85	positive
GWHGAAEX016309	--	--	0.85	positive
GWHGAAEX000498	gi|659132484|ref|XP_008466222.1|	PREDICTED: UDP-glycosyltransferase 85A2 [Cucumis melo]	0.85	positive
GWHGAAEX000610	gi|743887935|ref|XP_010910502.1|	PREDICTED: GDP-L-galactose phosphorylase 2-like isoform X2 [Elaeis guineensis]	0.85	positive
GWHGAAEX001036	gi|695008426|ref|XP_009390806.1|	PREDICTED: probable inorganic phosphate transporter 1-8 [Musa acuminata subsp. malaccensis]	0.85	positive
GWHGAAEX001221	gi|672106994|ref|XP_008788745.1|	PREDICTED: long chain acyl-CoA synthetase 4-like [Phoenix dactylifera]	0.85	positive
GWHGAAEX002490	gi|695066626|ref|XP_009380209.1|	PREDICTED: LOW QUALITY PROTEIN: 7-deoxyloganetin glucosyltransferase-like [Musa acuminata subsp. malaccensis]	0.85	positive
GWHGAAEX002342	gi|672170939|ref|XP_008805539.1|	PREDICTED: ADP-ribosylation factor GTPase-activating protein AGD12-like isoform X1 [Phoenix dactylifera]	0.85	positive
GWHGAAEX002582	gi|743772499|ref|XP_010916559.1|	PREDICTED: beta-1,3-galactosyltransferase 7-like [Elaeis guineensis]	0.85	positive
GWHGAAEX004218	gi|743811912|ref|XP_010929284.1|	PREDICTED: uncharacterized protein LOC105050813 [Elaeis guineensis]	0.85	positive
GWHGAAEX004462	gi|743787584|ref|XP_010922456.1|	PREDICTED: uncharacterized protein LOC105045764 isoform X2 [Elaeis guineensis]	0.85	positive
GWHGAAEX004670	gi|672122226|ref|XP_008784434.1|	PREDICTED: C2 domain-containing protein At1g53590-like [Phoenix dactylifera]	0.85	positive
GWHGAAEX005124	gi|743864038|ref|XP_010943931.1|	PREDICTED: uncharacterized protein At1g04910-like [Elaeis guineensis]	0.85	positive
GWHGAAEX005518	gi|695055805|ref|XP_009416100.1|	PREDICTED: probable WRKY transcription factor 35 isoform X2 [Musa acuminata subsp. malaccensis]	0.85	positive
GWHGAAEX007298	gi|743810443|ref|XP_010928900.1|	PREDICTED: receptor-like protein kinase BRI1-like 3 [Elaeis guineensis]	0.85	positive
GWHGAAEX008312	gi|743835599|ref|XP_010935863.1|	PREDICTED: ABC transporter G family member 28-like [Elaeis guineensis]	0.85	positive
GWHGAAEX009848	gi|695045347|ref|XP_009410462.1|	PREDICTED: protein TRANSPARENT TESTA 12-like [Musa acuminata subsp. malaccensis]	0.85	positive
GWHGAAEX010923	gi|743866564|ref|XP_010905090.1|	PREDICTED: kinesin-like protein K39 [Elaeis guineensis]	0.85	positive
GWHGAAEX011128	gi|743811764|ref|XP_010929243.1|	PREDICTED: uncharacterized protein LOC105050788 [Elaeis guineensis]	0.85	positive
GWHGAAEX011329	gi|743875692|ref|XP_010907390.1|	PREDICTED: adenine phosphoribosyltransferase 1-like [Elaeis guineensis]	0.85	positive
GWHGAAEX012119	gi|695060754|ref|XP_009418780.1|	PREDICTED: uncharacterized protein LOC103998897 [Musa acuminata subsp. malaccensis]	0.85	positive
GWHGAAEX013002	gi|743863947|ref|XP_010943908.1|	PREDICTED: probable metal-nicotianamine transporter YSL12 [Elaeis guineensis]	0.85	positive
GWHGAAEX013342	gi|672127768|ref|XP_008787357.1|	PREDICTED: serine/threonine-protein kinase 38-like [Phoenix dactylifera]	0.85	positive
GWHGAAEX014277	gi|743843787|ref|XP_010938163.1|	PREDICTED: zinc finger protein 598-like [Elaeis guineensis]	0.85	positive
GWHGAAEX014784	gi|695063281|ref|XP_009420138.1|	PREDICTED: acyl-coenzyme A thioesterase 9, mitochondrial-like isoform X2 [Musa acuminata subsp. malaccensis]	0.85	positive
GWHGAAEX015085	gi|695077753|ref|XP_009386234.1|	PREDICTED: E3 ubiquitin-protein ligase synoviolin-like [Musa acuminata subsp. malaccensis]	0.85	positive
GWHGAAEX015398	gi|590572266|ref|XP_007011806.1|	Uncharacterized protein isoform 1 [Theobroma cacao]	0.85	positive
GWHGAAEX016047	--	--	0.85	positive
GWHGAAEX015838	gi|743878775|ref|XP_010908260.1|	PREDICTED: aspartic proteinase Asp1 [Elaeis guineensis]	0.85	positive
GWHGAAEX016657	gi|743862581|ref|XP_010943572.1|	PREDICTED: transcription factor HBP-1b(c38)-like [Elaeis guineensis]	0.85	positive
GWHGAAEX016755	gi|672165751|ref|XP_008802791.1|	PREDICTED: non-specific phospholipase C1 [Phoenix dactylifera]	0.85	positive
GWHGAAEX017089	gi|719988358|ref|XP_010252309.1|	PREDICTED: ATP-dependent Clp protease ATP-binding subunit clpX-like, mitochondrial [Nelumbo nucifera]	0.85	positive
GWHGAAEX017280	gi|743786553|ref|XP_010922202.1|	PREDICTED: NADPH:quinone oxidoreductase-like [Elaeis guineensis]	0.85	positive
GWHGAAEX018570	gi|743758476|ref|XP_010926916.1|	PREDICTED: probable WRKY transcription factor 28 [Elaeis guineensis]	0.85	positive
GWHGAAEX005746	--	--	0.84	positive
GWHGAAEX000173	gi|672119077|ref|XP_008782765.1|	PREDICTED: thioredoxin-like 1-2, chloroplastic [Phoenix dactylifera]	0.84	positive
GWHGAAEX000446	gi|695026292|ref|XP_009400436.1|	PREDICTED: uncharacterized protein LOC103984626 [Musa acuminata subsp. malaccensis]	0.84	positive
GWHGAAEX000605	gi|743863126|ref|XP_010943720.1|	PREDICTED: pentatricopeptide repeat-containing protein At3g57430, chloroplastic-like [Elaeis guineensis]	0.84	positive
GWHGAAEX000799	gi|672144151|ref|XP_008795971.1|	PREDICTED: uncharacterized protein LOC103711556 [Phoenix dactylifera]	0.84	positive
GWHGAAEX001034	gi|743835189|ref|XP_010935743.1|	PREDICTED: inorganic phosphate transporter 1-4-like [Elaeis guineensis]	0.84	positive
GWHGAAEX001873	--	--	0.84	positive
GWHGAAEX001759	gi|672186166|ref|XP_008813013.1|	PREDICTED: probable serine/threonine-protein kinase WNK9 isoform X2 [Phoenix dactylifera]	0.84	positive
GWHGAAEX002199	gi|743769322|ref|XP_010914945.1|	PREDICTED: UDP-glycosyltransferase 73C6-like [Elaeis guineensis]	0.84	positive
GWHGAAEX002359	gi|672175368|ref|XP_008807735.1|	PREDICTED: ras-related protein RABE1c-like isoform X2 [Phoenix dactylifera]	0.84	positive
GWHGAAEX002525	gi|719969416|ref|XP_010268368.1|	PREDICTED: AP-2 complex subunit sigma [Nelumbo nucifera]	0.84	positive
GWHGAAEX003647	gi|695041369|ref|XP_009408290.1|	PREDICTED: protein MKS1-like [Musa acuminata subsp. malaccensis]	0.84	positive
GWHGAAEX004001	--	--	0.84	positive
GWHGAAEX004356	gi|695003994|ref|XP_009388296.1|	PREDICTED: BOI-related E3 ubiquitin-protein ligase 1-like isoform X1 [Musa acuminata subsp. malaccensis]	0.84	positive
GWHGAAEX004953	gi|743868615|ref|XP_010905619.1|	PREDICTED: monoglyceride lipase [Elaeis guineensis]	0.84	positive
GWHGAAEX006213	gi|743770184|ref|XP_010915384.1|	PREDICTED: auxin-responsive protein IAA16-like isoform X2 [Elaeis guineensis]	0.84	positive
GWHGAAEX007308	gi|743781088|ref|XP_010920754.1|	PREDICTED: LOW QUALITY PROTEIN: ABC transporter G family member 6-like [Elaeis guineensis]	0.84	positive
GWHGAAEX007523	gi|743868303|ref|XP_010905534.1|	PREDICTED: ultraviolet-B receptor UVR8 [Elaeis guineensis]	0.84	positive
GWHGAAEX008008	gi|672181331|ref|XP_008810881.1|	PREDICTED: uncharacterized protein LOC103722189 [Phoenix dactylifera]	0.84	positive
GWHGAAEX008023	gi|115480587|ref|NP_001063887.1|	Os09g0554300 [Oryza sativa Japonica Group]	0.84	positive
GWHGAAEX009209	gi|743783220|ref|XP_010921350.1|	PREDICTED: uncharacterized protein LOC105044945 [Elaeis guineensis]	0.84	positive
GWHGAAEX009268	gi|672156268|ref|XP_008797826.1|	PREDICTED: caffeoylshikimate esterase-like isoform X3 [Phoenix dactylifera]	0.84	positive
GWHGAAEX010752	gi|743858218|ref|XP_010942299.1|	PREDICTED: chaperone protein ClpD2, chloroplastic [Elaeis guineensis]	0.84	positive
GWHGAAEX011062	gi|672167777|ref|XP_008803861.1|	PREDICTED: diacylglycerol kinase 5-like [Phoenix dactylifera]	0.84	positive
GWHGAAEX011922	gi|672112138|ref|XP_008804237.1|	PREDICTED: probable polyamine oxidase 4 [Phoenix dactylifera]	0.84	positive
GWHGAAEX011843	gi|672127874|ref|XP_008787415.1|	PREDICTED: calmodulin-binding receptor-like cytoplasmic kinase 2 isoform X2 [Phoenix dactylifera]	0.84	positive
GWHGAAEX011912	gi|672144904|ref|XP_008796355.1|	PREDICTED: uncharacterized protein LOC103711840 isoform X2 [Phoenix dactylifera]	0.84	positive
GWHGAAEX013077	gi|743759301|ref|XP_010931375.1|	PREDICTED: putative receptor-like protein kinase At4g00960 [Elaeis guineensis]	0.84	positive
GWHGAAEX013609	gi|672180934|ref|XP_008810671.1|	PREDICTED: peroxisome biogenesis protein 6 [Phoenix dactylifera]	0.84	positive
GWHGAAEX013589	gi|695073939|ref|XP_009384154.1|	PREDICTED: probable potassium transporter 11 [Musa acuminata subsp. malaccensis]	0.84	positive
GWHGAAEX013192	gi|743790876|ref|XP_010923278.1|	PREDICTED: aspartic proteinase-like protein 2 [Elaeis guineensis]	0.84	positive
GWHGAAEX013831	gi|743884758|ref|XP_010909766.1|	PREDICTED: uncharacterized protein LOC105035770 [Elaeis guineensis]	0.84	positive
GWHGAAEX014996	gi|672122138|ref|XP_008784390.1|	PREDICTED: glutathione S-transferase omega-like 2 isoform X1 [Phoenix dactylifera]	0.84	positive
GWHGAAEX014914	gi|743767425|ref|XP_010913975.1|	PREDICTED: protein-tyrosine-phosphatase IBR5-like [Elaeis guineensis]	0.84	positive
GWHGAAEX015213	gi|694413079|ref|XP_009334822.1|	PREDICTED: uncharacterized protein LOC103927611 [Pyrus x bretschneideri]	0.84	positive
GWHGAAEX016025	gi|743802746|ref|XP_010926709.1|	PREDICTED: endoplasmic reticulum metallopeptidase 1 [Elaeis guineensis]	0.84	positive
GWHGAAEX016212	gi|743757328|ref|XP_010921513.1|	PREDICTED: uncharacterized protein LOC105045048 [Elaeis guineensis]	0.84	positive
GWHGAAEX016923	gi|695026294|ref|XP_009400437.1|	PREDICTED: F-box/LRR-repeat protein At3g48880-like [Musa acuminata subsp. malaccensis]	0.84	positive
GWHGAAEX016790	gi|672137995|ref|XP_008792738.1|	PREDICTED: paramyosin [Phoenix dactylifera]	0.84	positive
GWHGAAEX017553	gi|695043204|ref|XP_009409286.1|	PREDICTED: queuine tRNA-ribosyltransferase-like [Musa acuminata subsp. malaccensis]	0.84	positive
GWHGAAEX018221	--	--	0.84	positive
GWHGAAEX018357	gi|743776383|ref|XP_010918598.1|	PREDICTED: phosphoglucan phosphatase DSP4, amyloplastic isoform X1 [Elaeis guineensis]	0.84	positive
GWHGAAEX017873	gi|743862682|ref|XP_010943605.1|	PREDICTED: poly(A)-specific ribonuclease PARN-like [Elaeis guineensis]	0.84	positive
GWHGAAEX002855	--	--	0.83	positive
GWHGAAEX000499	gi|695066626|ref|XP_009380209.1|	PREDICTED: LOW QUALITY PROTEIN: 7-deoxyloganetin glucosyltransferase-like [Musa acuminata subsp. malaccensis]	0.83	positive
GWHGAAEX000517	gi|719986820|ref|XP_010251818.1|	PREDICTED: agmatine coumaroyltransferase-2-like [Nelumbo nucifera]	0.83	positive
GWHGAAEX000742	gi|672173387|ref|XP_008806824.1|	PREDICTED: putative serine/threonine-protein kinase isoform X2 [Phoenix dactylifera]	0.83	positive
GWHGAAEX000696	gi|672176133|ref|XP_008808137.1|	PREDICTED: cystinosin homolog [Phoenix dactylifera]	0.83	positive
GWHGAAEX000707	gi|743780886|ref|XP_010920650.1|	PREDICTED: gamma-glutamyltranspeptidase 3 [Elaeis guineensis]	0.83	positive
GWHGAAEX001691	gi|743852118|ref|XP_010940314.1|	PREDICTED: transcription factor ILR3-like isoform X1 [Elaeis guineensis]	0.83	positive
GWHGAAEX002056	gi|641834171|gb|KDO53172.1|	hypothetical protein CISIN_1g021574mg [Citrus sinensis]	0.83	positive
GWHGAAEX002156	gi|743882718|ref|XP_010909227.1|	PREDICTED: cytochrome P450 81E8-like [Elaeis guineensis]	0.83	positive
GWHGAAEX002621	gi|672196950|ref|XP_008776946.1|	PREDICTED: RING-H2 finger protein ATL52 [Phoenix dactylifera]	0.83	positive
GWHGAAEX002780	gi|695032658|ref|XP_009403883.1|	PREDICTED: FKBP12-interacting protein of 37 kDa [Musa acuminata subsp. malaccensis]	0.83	positive
GWHGAAEX002800	gi|672134033|ref|XP_008790659.1|	PREDICTED: PTI1-like tyrosine-protein kinase 3 [Phoenix dactylifera]	0.83	positive
GWHGAAEX003314	gi|222639881|gb|EEE68013.1|	hypothetical protein OsJ_25976 [Oryza sativa Japonica Group]	0.83	positive
GWHGAAEX003439	gi|743867600|ref|XP_010905358.1|	PREDICTED: peroxisomal nicotinamide adenine dinucleotide carrier [Elaeis guineensis]	0.83	positive
GWHGAAEX003621	gi|672121821|ref|XP_008784217.1|	PREDICTED: dystrophia myotonica WD repeat-containing protein-like isoform X1 [Phoenix dactylifera]	0.83	positive
GWHGAAEX004051	gi|672172064|ref|XP_008806114.1|	PREDICTED: uncharacterized protein LOC103718891, partial [Phoenix dactylifera]	0.83	positive
GWHGAAEX004246	gi|672176556|ref|XP_008808346.1|	PREDICTED: receptor-like protein kinase isoform X1 [Phoenix dactylifera]	0.83	positive
GWHGAAEX004252	gi|743863070|ref|XP_010943706.1|	PREDICTED: golgin candidate 6 [Elaeis guineensis]	0.83	positive
GWHGAAEX005276	gi|743833149|ref|XP_010935181.1|	PREDICTED: uncharacterized protein At1g76070-like [Elaeis guineensis]	0.83	positive
GWHGAAEX005307	gi|672189020|ref|XP_008813732.1|	PREDICTED: 5'-adenylylsulfate reductase-like 5 [Phoenix dactylifera]	0.83	positive
GWHGAAEX005344	gi|695046321|ref|XP_009410986.1|	PREDICTED: EPIDERMAL PATTERNING FACTOR-like protein 4 [Musa acuminata subsp. malaccensis]	0.83	positive
GWHGAAEX006301	gi|743778544|ref|XP_010919736.1|	PREDICTED: protein REVEILLE 6-like [Elaeis guineensis]	0.83	positive
GWHGAAEX007165	gi|695053204|ref|XP_009414682.1|	PREDICTED: lysine histidine transporter 1-like [Musa acuminata subsp. malaccensis]	0.83	positive
GWHGAAEX007705	gi|743778786|ref|XP_010919857.1|	PREDICTED: S-norcoclaurine synthase 1-like [Elaeis guineensis]	0.83	positive
GWHGAAEX007979	gi|743764317|ref|XP_010912364.1|	PREDICTED: putative HVA22-like protein g [Elaeis guineensis]	0.83	positive
GWHGAAEX008222	gi|255567963|ref|XP_002524959.1|	calcium ion binding protein, putative [Ricinus communis]	0.83	positive
GWHGAAEX008358	gi|695016402|ref|XP_009395107.1|	PREDICTED: uncharacterized protein LOC103980420 isoform X2 [Musa acuminata subsp. malaccensis]	0.83	positive
GWHGAAEX008603	gi|672107221|ref|XP_008800346.1|	PREDICTED: rho guanine nucleotide exchange factor 8-like [Phoenix dactylifera]	0.83	positive
GWHGAAEX008958	gi|695072057|ref|XP_009383131.1|	PREDICTED: uncharacterized protein LOC103970945 [Musa acuminata subsp. malaccensis]	0.83	positive
GWHGAAEX008763	gi|672134301|ref|XP_008790802.1|	PREDICTED: L-ascorbate oxidase-like [Phoenix dactylifera]	0.83	positive
GWHGAAEX008785	gi|672175988|ref|XP_008808057.1|	PREDICTED: RAD50-interacting protein 1 [Phoenix dactylifera]	0.83	positive
GWHGAAEX009298	gi|743787174|ref|XP_010922351.1|	PREDICTED: DNA/RNA-binding protein KIN17 [Elaeis guineensis]	0.83	positive
GWHGAAEX009603	gi|743831140|ref|XP_010934598.1|	PREDICTED: protein ENHANCED DISEASE RESISTANCE 2-like isoform X1 [Elaeis guineensis]	0.83	positive
GWHGAAEX009872	gi|593696864|ref|XP_007148914.1|	hypothetical protein PHAVU_005G024800g [Phaseolus vulgaris]	0.83	positive
GWHGAAEX009942	gi|672126930|ref|XP_008786923.1|	PREDICTED: cyclin-T1-3-like isoform X4 [Phoenix dactylifera]	0.83	positive
GWHGAAEX010123	gi|703149870|ref|XP_010109710.1|	Putative vesicle-associated membrane protein 726 [Morus notabilis]	0.83	positive
GWHGAAEX010551	gi|743755409|ref|XP_010908684.1|	PREDICTED: uncharacterized protein LOC105034979 [Elaeis guineensis]	0.83	positive
GWHGAAEX011220	gi|293331751|ref|NP_001168508.1|	hypothetical protein [Zea mays]	0.83	positive
GWHGAAEX011227	gi|672110370|ref|XP_008794946.1|	PREDICTED: histone H2B.11-like [Phoenix dactylifera]	0.83	positive
GWHGAAEX010894	gi|743882557|ref|XP_010909184.1|	PREDICTED: uncharacterized protein LOC105035338 [Elaeis guineensis]	0.83	positive
GWHGAAEX011797	gi|743831914|ref|XP_010934833.1|	PREDICTED: cysteine protease ATG4B-like isoform X1 [Elaeis guineensis]	0.83	positive
GWHGAAEX011263	gi|743763118|ref|XP_010911323.1|	PREDICTED: cytochrome P450 71A1-like [Elaeis guineensis]	0.83	positive
GWHGAAEX011679	gi|672191361|ref|XP_008775490.1|	PREDICTED: probable glutathione S-transferase parA [Phoenix dactylifera]	0.83	positive
GWHGAAEX011330	gi|695061269|ref|XP_009419061.1|	PREDICTED: zinc finger protein AZF3-like [Musa acuminata subsp. malaccensis]	0.83	positive
GWHGAAEX011978	gi|694996101|ref|XP_009392234.1|	PREDICTED: CASP-like protein Os03g0206600 [Musa acuminata subsp. malaccensis]	0.83	positive
GWHGAAEX011523	gi|743767201|ref|XP_010913857.1|	PREDICTED: mitotic spindle checkpoint protein BUBR1 isoform X1 [Elaeis guineensis]	0.83	positive
GWHGAAEX012429	gi|672178227|ref|XP_008809240.1|	PREDICTED: apoptosis-inducing factor 2-like isoform X1 [Phoenix dactylifera]	0.83	positive
GWHGAAEX012235	--	--	0.83	positive
GWHGAAEX013709	gi|743841894|ref|XP_010937653.1|	PREDICTED: uncharacterized protein LOC105056958 [Elaeis guineensis]	0.83	positive
GWHGAAEX013881	gi|743812860|ref|XP_010929547.1|	PREDICTED: acetyl-coenzyme A synthetase, chloroplastic/glyoxysomal-like isoform X2 [Elaeis guineensis]	0.83	positive
GWHGAAEX014137	gi|720070388|ref|XP_010277725.1|	PREDICTED: nudix hydrolase 15, mitochondrial-like [Nelumbo nucifera]	0.83	positive
GWHGAAEX015501	gi|672136429|ref|XP_008791913.1|	PREDICTED: phospholipid:diacylglycerol acyltransferase 1 [Phoenix dactylifera]	0.83	positive
GWHGAAEX015959	gi|743812478|ref|XP_010929423.1|	PREDICTED: glucan endo-1,3-beta-glucosidase 6-like [Elaeis guineensis]	0.83	positive
GWHGAAEX016061	gi|743877722|ref|XP_010907972.1|	PREDICTED: uncharacterized protein LOC105034482 [Elaeis guineensis]	0.83	positive
GWHGAAEX016578	gi|695009606|ref|XP_009391444.1|	PREDICTED: kinesin heavy chain-like isoform X1 [Musa acuminata subsp. malaccensis]	0.83	positive
GWHGAAEX016704	gi|226508322|ref|NP_001142598.1|	hypothetical protein [Zea mays]	0.83	positive
GWHGAAEX016944	gi|743855777|ref|XP_010941601.1|	PREDICTED: uncharacterized protein LOC105059839 [Elaeis guineensis]	0.83	positive
GWHGAAEX016324	gi|695025884|ref|XP_009400212.1|	PREDICTED: probable purine permease 11 [Musa acuminata subsp. malaccensis]	0.83	positive
GWHGAAEX016891	gi|743761317|ref|XP_010941596.1|	PREDICTED: syntaxin-121-like [Elaeis guineensis]	0.83	positive
GWHGAAEX017771	gi|672125834|ref|XP_008786345.1|	PREDICTED: uncharacterized membrane protein At4g09580-like [Phoenix dactylifera]	0.83	positive
GWHGAAEX018220	gi|743783515|ref|XP_010921433.1|	PREDICTED: probable WRKY transcription factor 48 [Elaeis guineensis]	0.83	positive
GWHGAAEX007346	gi|147766788|emb|CAN74160.1|	hypothetical protein VITISV_018405 [Vitis vinifera]	0.82	positive
GWHGAAEX000263	gi|702242016|ref|XP_010047535.1|	PREDICTED: short-chain dehydrogenase TIC 32, chloroplastic [Eucalyptus grandis]	0.82	positive
GWHGAAEX000433	gi|672163847|ref|XP_008801782.1|	PREDICTED: uncharacterized protein LOC103715802 [Phoenix dactylifera]	0.82	positive
GWHGAAEX000541	gi|743856748|ref|XP_010941940.1|	PREDICTED: uncharacterized protein LOC105060052 [Elaeis guineensis]	0.82	positive
GWHGAAEX000551	gi|743761633|ref|XP_010943231.1|	PREDICTED: receptor-like protein kinase HAIKU2 [Elaeis guineensis]	0.82	positive
GWHGAAEX000768	gi|695067725|ref|XP_009380783.1|	PREDICTED: shikimate O-hydroxycinnamoyltransferase-like [Musa acuminata subsp. malaccensis]	0.82	positive
GWHGAAEX001735	gi|356509120|ref|XP_003523300.1|	PREDICTED: protein CASP-like [Glycine max]	0.82	positive
GWHGAAEX002150	gi|672167502|ref|XP_008803717.1|	PREDICTED: uncharacterized protein LOC103717200 [Phoenix dactylifera]	0.82	positive
GWHGAAEX002386	gi|719991906|ref|XP_010253399.1|	PREDICTED: leukocyte receptor cluster member 8 homolog isoform X2 [Nelumbo nucifera]	0.82	positive
GWHGAAEX002679	gi|672108240|ref|XP_008784123.1|	PREDICTED: protein FEZ-like [Phoenix dactylifera]	0.82	positive
GWHGAAEX002860	gi|743801856|ref|XP_010926456.1|	PREDICTED: oxysterol-binding protein-related protein 1C-like isoform X1 [Elaeis guineensis]	0.82	positive
GWHGAAEX003038	gi|672196306|ref|XP_008776769.1|	PREDICTED: hydroquinone glucosyltransferase-like [Phoenix dactylifera]	0.82	positive
GWHGAAEX002995	gi|743776742|ref|XP_010918784.1|	PREDICTED: autophagy-related protein 9-like [Elaeis guineensis]	0.82	positive
GWHGAAEX002963	gi|695044147|ref|XP_009409807.1|	PREDICTED: SNARE-interacting protein KEULE-like [Musa acuminata subsp. malaccensis]	0.82	positive
GWHGAAEX003183	gi|670439440|ref|XP_008660091.1|	PREDICTED: zinc finger protein ZAT6-like [Zea mays]	0.82	positive
GWHGAAEX003209	gi|595830498|ref|XP_007206085.1|	hypothetical protein PRUPE_ppa012904mg [Prunus persica]	0.82	positive
GWHGAAEX003548	gi|743815553|ref|XP_010930370.1|	PREDICTED: LOW QUALITY PROTEIN: ATP-dependent Clp protease ATP-binding subunit clpX-like, mitochondrial [Elaeis guineensis]	0.82	positive
GWHGAAEX003872	gi|743821703|ref|XP_010932105.1|	PREDICTED: putative lysozyme-like protein [Elaeis guineensis]	0.82	positive
GWHGAAEX003747	gi|743856752|ref|XP_010941941.1|	PREDICTED: uncharacterized protein LOC105060053 [Elaeis guineensis]	0.82	positive
GWHGAAEX004315	gi|672192434|ref|XP_008775764.1|	PREDICTED: protein GPR107-like [Phoenix dactylifera]	0.82	positive
GWHGAAEX004479	gi|672112287|ref|XP_008804963.1|	PREDICTED: inactive receptor-like serine/threonine-protein kinase At2g40270 isoform X1 [Phoenix dactylifera]	0.82	positive
GWHGAAEX004707	gi|695031366|ref|XP_009403197.1|	PREDICTED: uncharacterized vacuolar membrane protein YML018C-like [Musa acuminata subsp. malaccensis]	0.82	positive
GWHGAAEX004675	gi|225444291|ref|XP_002263115.1|	PREDICTED: probable WRKY transcription factor 31 [Vitis vinifera]	0.82	positive
GWHGAAEX005011	gi|743759400|ref|XP_010932063.1|	PREDICTED: F-box/FBD/LRR-repeat protein At1g13570-like [Elaeis guineensis]	0.82	positive
GWHGAAEX005174	gi|743776666|ref|XP_010918745.1|	PREDICTED: bifunctional L-3-cyanoalanine synthase/cysteine synthase 1, mitochondrial [Elaeis guineensis]	0.82	positive
GWHGAAEX005264	gi|743833532|ref|XP_010935290.1|	PREDICTED: probable serine/threonine-protein kinase NAK [Elaeis guineensis]	0.82	positive
GWHGAAEX005845	gi|695009147|ref|XP_009391193.1|	PREDICTED: uncharacterized protein LOC103977423 [Musa acuminata subsp. malaccensis]	0.82	positive
GWHGAAEX006104	gi|743828357|ref|XP_010933840.1|	PREDICTED: ORM1-like protein 3 [Elaeis guineensis]	0.82	positive
GWHGAAEX006823	gi|743803354|ref|XP_010926896.1|	PREDICTED: probable UDP-arabinose 4-epimerase 2 isoform X1 [Elaeis guineensis]	0.82	positive
GWHGAAEX006896	gi|672190762|ref|XP_008775334.1|	PREDICTED: probable sulfate transporter 3.5 [Phoenix dactylifera]	0.82	positive
GWHGAAEX008086	gi|729445485|ref|XP_010522416.1|	PREDICTED: vesicle-associated membrane protein 725 [Tarenaya hassleriana]	0.82	positive
GWHGAAEX008664	gi|672180629|ref|XP_008810512.1|	PREDICTED: glycine-rich protein A3-like [Phoenix dactylifera]	0.82	positive
GWHGAAEX009485	gi|672184029|ref|XP_008812314.1|	PREDICTED: LOW QUALITY PROTEIN: zinc finger CCCH domain-containing protein ZFN-like [Phoenix dactylifera]	0.82	positive
GWHGAAEX010139	gi|474387533|gb|EMS65064.1|	hypothetical protein TRIUR3_13850 [Triticum urartu]	0.82	positive
GWHGAAEX010329	gi|743856950|ref|XP_010941994.1|	PREDICTED: ADP-ribosylation factor-like protein 2 isoform X2 [Elaeis guineensis]	0.82	positive
GWHGAAEX010720	gi|743868526|ref|XP_010905595.1|	PREDICTED: uncharacterized protein LOC105032750 isoform X2 [Elaeis guineensis]	0.82	positive
GWHGAAEX011730	gi|743842080|ref|XP_010937706.1|	PREDICTED: protein gar2 [Elaeis guineensis]	0.82	positive
GWHGAAEX012421	gi|743816257|ref|XP_010930596.1|	PREDICTED: uncharacterized protein LOC105051720 [Elaeis guineensis]	0.82	positive
GWHGAAEX012446	gi|566150632|ref|XP_006369476.1|	hypothetical protein POPTR_0001s23800g [Populus trichocarpa]	0.82	positive
GWHGAAEX012877	gi|743832637|ref|XP_010935034.1|	PREDICTED: probable receptor-like protein kinase At5g47070 [Elaeis guineensis]	0.82	positive
GWHGAAEX013113	gi|695014354|ref|XP_009393996.1|	PREDICTED: inactive TPR repeat-containing thioredoxin TTL3-like [Musa acuminata subsp. malaccensis]	0.82	positive
GWHGAAEX013012	gi|743879690|ref|XP_010908460.1|	PREDICTED: uncharacterized protein At5g23160-like [Elaeis guineensis]	0.82	positive
GWHGAAEX013935	gi|743772288|ref|XP_010916449.1|	PREDICTED: probable serine/threonine-protein kinase At1g18390 isoform X3 [Elaeis guineensis]	0.82	positive
GWHGAAEX014164	gi|743874054|ref|XP_010906979.1|	PREDICTED: uncharacterized protein LOC105033767 isoform X1 [Elaeis guineensis]	0.82	positive
GWHGAAEX014334	gi|672115864|ref|XP_008781084.1|	PREDICTED: universal stress protein A-like protein isoform X1 [Phoenix dactylifera]	0.82	positive
GWHGAAEX016307	gi|695075399|ref|XP_009384935.1|	PREDICTED: protein LURP-one-related 15-like [Musa acuminata subsp. malaccensis]	0.82	positive
GWHGAAEX016542	gi|720016452|ref|XP_010261159.1|	PREDICTED: uncharacterized protein LOC104600052 [Nelumbo nucifera]	0.82	positive
GWHGAAEX016621	gi|672126794|ref|XP_008786857.1|	PREDICTED: hydroxymethylglutaryl-CoA lyase, mitochondrial-like isoform X2 [Phoenix dactylifera]	0.82	positive
GWHGAAEX016656	gi|672161682|ref|XP_008800667.1|	PREDICTED: uncharacterized protein LOC103714956 isoform X1 [Phoenix dactylifera]	0.82	positive
GWHGAAEX016986	gi|743854559|ref|XP_010940943.1|	PREDICTED: ubiquitin fusion degradation protein 1 homolog [Elaeis guineensis]	0.82	positive
GWHGAAEX016658	gi|743758414|ref|XP_010926635.1|	PREDICTED: ETHYLENE INSENSITIVE 3-like 3 protein [Elaeis guineensis]	0.82	positive
GWHGAAEX017924	gi|544590485|gb|AGW24660.1|	4-coumarate:coenzyme A ligase [Ornithogalum saundersiae]	0.82	positive
GWHGAAEX018226	gi|672139141|ref|XP_008793349.1|	PREDICTED: poly(A) polymerase type 3 isoform X1 [Phoenix dactylifera]	0.82	positive
GWHGAAEX017874	gi|743767620|ref|XP_010914078.1|	PREDICTED: probable alpha,alpha-trehalose-phosphate synthase [UDP-forming] 9 [Elaeis guineensis]	0.82	positive
GWHGAAEX018292	gi|743884008|ref|XP_010909567.1|	PREDICTED: cell number regulator 2-like [Elaeis guineensis]	0.82	positive
GWHGAAEX018580	gi|672198505|ref|XP_008777350.1|	PREDICTED: G-type lectin S-receptor-like serine/threonine-protein kinase RLK1 [Phoenix dactylifera]	0.82	positive
GWHGAAEX018914	gi|672189236|ref|XP_008813788.1|	PREDICTED: endoglucanase 12-like [Phoenix dactylifera]	0.82	positive
GWHGAAEX018341	--	--	0.82	positive
GWHGAAEX007367	gi|567874005|ref|XP_006429592.1|	hypothetical protein CICLE_v10013263mg [Citrus clementina]	0.81	positive
GWHGAAEX000208	gi|743876246|ref|XP_010907539.1|	PREDICTED: F-box protein At4g18380-like [Elaeis guineensis]	0.81	positive
GWHGAAEX000223	gi|695062435|ref|XP_009419685.1|	PREDICTED: calcium-dependent protein kinase 34-like [Musa acuminata subsp. malaccensis]	0.81	positive
GWHGAAEX000822	gi|743799782|ref|XP_010925591.1|	PREDICTED: uncharacterized protein LOC105048094 [Elaeis guineensis]	0.81	positive
GWHGAAEX001097	gi|743836394|ref|XP_010936080.1|	PREDICTED: uncharacterized protein LOC105055788 [Elaeis guineensis]	0.81	positive
GWHGAAEX001172	gi|672137681|ref|XP_008792571.1|	PREDICTED: uncharacterized protein LOC103709139 [Phoenix dactylifera]	0.81	positive
GWHGAAEX001245	gi|743778361|ref|XP_010919639.1|	PREDICTED: autophagy-related protein 3 isoform X1 [Elaeis guineensis]	0.81	positive
GWHGAAEX001472	gi|151934195|gb|ABS18435.1|	WRKY36 [Glycine max]	0.81	positive
GWHGAAEX001607	gi|242057865|ref|XP_002458078.1|	hypothetical protein SORBIDRAFT_03g026625 [Sorghum bicolor]	0.81	positive
GWHGAAEX002148	--	--	0.81	positive
GWHGAAEX002378	gi|695039839|ref|XP_009407472.1|	PREDICTED: uncharacterized protein LOC103990145 [Musa acuminata subsp. malaccensis]	0.81	positive
GWHGAAEX002416	gi|695066626|ref|XP_009380209.1|	PREDICTED: LOW QUALITY PROTEIN: 7-deoxyloganetin glucosyltransferase-like [Musa acuminata subsp. malaccensis]	0.81	positive
GWHGAAEX002506	gi|255552826|ref|XP_002517456.1|	acid phosphatase, putative [Ricinus communis]	0.81	positive
GWHGAAEX003237	gi|743880191|ref|XP_010908585.1|	PREDICTED: putative yippee-like protein Os10g0369500 isoform X1 [Elaeis guineensis]	0.81	positive
GWHGAAEX003363	gi|695021981|ref|XP_009398099.1|	PREDICTED: GATA transcription factor 5-like isoform X1 [Musa acuminata subsp. malaccensis]	0.81	positive
GWHGAAEX003851	gi|38344815|emb|CAE02871.2|	OSJNBb0022F23.8 [Oryza sativa Japonica Group]	0.81	positive
GWHGAAEX003757	gi|743761332|ref|XP_010941683.1|	PREDICTED: uncharacterized protein LOC105059884 [Elaeis guineensis]	0.81	positive
GWHGAAEX004022	gi|672124788|ref|XP_008785791.1|	PREDICTED: uncharacterized protein LOC103704331 isoform X2 [Phoenix dactylifera]	0.81	positive
GWHGAAEX004307	gi|449434184|ref|XP_004134876.1|	PREDICTED: histone H1-like isoform 3 [Cucumis sativus]	0.81	positive
GWHGAAEX004453	gi|743877795|ref|XP_010907994.1|	PREDICTED: probable sugar phosphate/phosphate translocator At3g11320 isoform X2 [Elaeis guineensis]	0.81	positive
GWHGAAEX004625	gi|743767393|ref|XP_010913959.1|	PREDICTED: fimbrin-4 [Elaeis guineensis]	0.81	positive
GWHGAAEX004780	gi|672113421|ref|XP_008810857.1|	PREDICTED: magnesium transporter MRS2-1-like [Phoenix dactylifera]	0.81	positive
GWHGAAEX006123	gi|460397847|ref|XP_004244478.1|	PREDICTED: putative F-box protein At3g25750 isoform X1 [Solanum lycopersicum]	0.81	positive
GWHGAAEX006855	gi|670384141|ref|XP_008672884.1|	PREDICTED: LOC100282807 isoform X1 [Zea mays]	0.81	positive
GWHGAAEX007364	gi|695050047|ref|XP_009412987.1|	PREDICTED: WRKY transcription factor 55-like [Musa acuminata subsp. malaccensis]	0.81	positive
GWHGAAEX007704	gi|743778786|ref|XP_010919857.1|	PREDICTED: S-norcoclaurine synthase 1-like [Elaeis guineensis]	0.81	positive
GWHGAAEX007919	gi|743800589|ref|XP_010926016.1|	PREDICTED: uncharacterized protein LOC105048415 [Elaeis guineensis]	0.81	positive
GWHGAAEX008804	gi|743839946|ref|XP_010937141.1|	PREDICTED: glutathione S-transferase U10-like [Elaeis guineensis]	0.81	positive
GWHGAAEX009166	gi|720003134|ref|XP_010256890.1|	PREDICTED: uncharacterized protein LOC104597165 [Nelumbo nucifera]	0.81	positive
GWHGAAEX009267	gi|695015153|ref|XP_009394433.1|	PREDICTED: LOB domain-containing protein 40 [Musa acuminata subsp. malaccensis]	0.81	positive
GWHGAAEX009356	gi|743763670|ref|XP_010912029.1|	PREDICTED: PI-PLC X domain-containing protein At5g67130-like isoform X1 [Elaeis guineensis]	0.81	positive
GWHGAAEX009552	--	--	0.81	positive
GWHGAAEX009593	gi|672191978|ref|XP_008775647.1|	PREDICTED: UPF0183 protein At3g51130 isoform X2 [Phoenix dactylifera]	0.81	positive
GWHGAAEX010687	gi|720081065|ref|XP_010242165.1|	PREDICTED: uncharacterized protein LOC104586578 [Nelumbo nucifera]	0.81	positive
GWHGAAEX011352	gi|672115617|ref|XP_008780951.1|	PREDICTED: isoflavone 2'-hydroxylase-like [Phoenix dactylifera]	0.81	positive
GWHGAAEX010929	gi|695010771|ref|XP_009392070.1|	PREDICTED: zinc finger AN1 domain-containing stress-associated protein 12 [Musa acuminata subsp. malaccensis]	0.81	positive
GWHGAAEX011333	gi|743759651|ref|XP_010933142.1|	PREDICTED: purple acid phosphatase-like [Elaeis guineensis]	0.81	positive
GWHGAAEX012201	gi|720068367|ref|XP_010277087.1|	PREDICTED: peroxidase 51-like [Nelumbo nucifera]	0.81	positive
GWHGAAEX012981	gi|743886716|ref|XP_010910213.1|	PREDICTED: phytosulfokine receptor 1-like [Elaeis guineensis]	0.81	positive
GWHGAAEX012969	gi|743859965|ref|XP_010942889.1|	PREDICTED: C2 and GRAM domain-containing protein At1g03370-like [Elaeis guineensis]	0.81	positive
GWHGAAEX013075	gi|743759297|ref|XP_010931353.1|	PREDICTED: putative receptor-like protein kinase At4g00960 [Elaeis guineensis]	0.81	positive
GWHGAAEX013628	gi|695042535|ref|XP_009408926.1|	PREDICTED: probable WRKY transcription factor 50 isoform X1 [Musa acuminata subsp. malaccensis]	0.81	positive
GWHGAAEX013905	gi|743874655|ref|XP_010907129.1|	PREDICTED: CAAX prenyl protease 2-like isoform X1 [Elaeis guineensis]	0.81	positive
GWHGAAEX014030	gi|672180969|ref|XP_008810688.1|	PREDICTED: uncharacterized protein LOC103722044 [Phoenix dactylifera]	0.81	positive
GWHGAAEX013472	gi|743849047|ref|XP_010939522.1|	PREDICTED: uncharacterized protein LOC105058333 isoform X1 [Elaeis guineensis]	0.81	positive
GWHGAAEX014982	gi|672154654|ref|XP_008797678.1|	PREDICTED: uncharacterized protein LOC103712818 [Phoenix dactylifera]	0.81	positive
GWHGAAEX015126	gi|743791517|ref|XP_010923454.1|	PREDICTED: uncharacterized protein LOC105046540 isoform X1 [Elaeis guineensis]	0.81	positive
GWHGAAEX015337	gi|743809438|ref|XP_010928608.1|	PREDICTED: homeobox-leucine zipper protein HOX16-like isoform X1 [Elaeis guineensis]	0.81	positive
GWHGAAEX015329	--	--	0.81	positive
GWHGAAEX014880	gi|670384099|ref|XP_008672860.1|	PREDICTED: nuclease PA3 isoform X1 [Zea mays]	0.81	positive
GWHGAAEX015581	gi|672143919|ref|XP_008795846.1|	PREDICTED: probable sucrose-phosphate synthase 1 [Phoenix dactylifera]	0.81	positive
GWHGAAEX015906	gi|672184792|ref|XP_008812657.1|	PREDICTED: cyclin-L1-1 isoform X2 [Phoenix dactylifera]	0.81	positive
GWHGAAEX015907	--	--	0.81	positive
GWHGAAEX015633	gi|472178208|gb|AGI21023.1|	calcium-dependent protein kinase 3 [Dendrobium catenatum]	0.81	positive
GWHGAAEX016709	gi|695046483|ref|XP_009411073.1|	PREDICTED: probable indole-3-acetic acid-amido synthetase GH3.8 [Musa acuminata subsp. malaccensis]	0.81	positive
GWHGAAEX016593	gi|743781040|ref|XP_010920730.1|	PREDICTED: uncharacterized protein LOC105044502 isoform X1 [Elaeis guineensis]	0.81	positive
GWHGAAEX017060	gi|672135834|ref|XP_008791593.1|	PREDICTED: myb-related protein Myb4 [Phoenix dactylifera]	0.81	positive
GWHGAAEX017307	gi|695075389|ref|XP_009384930.1|	PREDICTED: uncharacterized protein LOC103972351 [Musa acuminata subsp. malaccensis]	0.81	positive
GWHGAAEX017149	gi|743775995|ref|XP_010918392.1|	PREDICTED: vacuolar protein sorting-associated protein 2 homolog 1 [Elaeis guineensis]	0.81	positive
GWHGAAEX017162	gi|672130907|ref|XP_008789002.1|	PREDICTED: ankyrin repeat-containing protein At3g12360-like [Phoenix dactylifera]	0.81	positive
GWHGAAEX016970	gi|743761633|ref|XP_010943231.1|	PREDICTED: receptor-like protein kinase HAIKU2 [Elaeis guineensis]	0.81	positive
GWHGAAEX017061	gi|743884260|ref|XP_010909633.1|	PREDICTED: uncharacterized protein LOC105035684 [Elaeis guineensis]	0.81	positive
GWHGAAEX017774	gi|672125826|ref|XP_008786341.1|	PREDICTED: cinnamoyl-CoA reductase 2-like [Phoenix dactylifera]	0.81	positive
GWHGAAEX018183	gi|743872343|ref|XP_010906522.1|	PREDICTED: uncharacterized protein LOC105033421 [Elaeis guineensis]	0.81	positive
GWHGAAEX018055	gi|695010166|ref|XP_009391745.1|	PREDICTED: RING-H2 finger protein ATL46-like [Musa acuminata subsp. malaccensis]	0.81	positive
GWHGAAEX018512	gi|720099733|ref|XP_010248027.1|	PREDICTED: pentatricopeptide repeat-containing protein At1g09820 [Nelumbo nucifera]	0.81	positive
GWHGAAEX018557	gi|672159639|ref|XP_008799584.1|	PREDICTED: uncharacterized protein LOC103714194 isoform X1 [Phoenix dactylifera]	0.81	positive
GWHGAAEX000304	gi|695039508|ref|XP_009407293.1|	PREDICTED: uncharacterized membrane protein C776.05 isoform X1 [Musa acuminata subsp. malaccensis]	0.8	positive
GWHGAAEX000327	gi|672199143|ref|XP_008777537.1|	PREDICTED: ATP-dependent zinc metalloprotease FTSH 5, mitochondrial-like isoform X1 [Phoenix dactylifera]	0.8	positive
GWHGAAEX000983	gi|695047133|ref|XP_009411435.1|	PREDICTED: probable protein phosphatase 2C 74 [Musa acuminata subsp. malaccensis]	0.8	positive
GWHGAAEX001095	gi|743853544|ref|XP_010940680.1|	PREDICTED: monothiol glutaredoxin-S10 [Elaeis guineensis]	0.8	positive
GWHGAAEX001204	gi|672111285|ref|XP_008799945.1|	PREDICTED: histidine protein methyltransferase 1 homolog [Phoenix dactylifera]	0.8	positive
GWHGAAEX001398	gi|695018901|ref|XP_009396429.1|	PREDICTED: UDP-glycosyltransferase 83A1-like [Musa acuminata subsp. malaccensis]	0.8	positive
GWHGAAEX001838	gi|743882674|ref|XP_010909216.1|	PREDICTED: UPF0664 stress-induced protein C29B12.11c-like [Elaeis guineensis]	0.8	positive
GWHGAAEX002124	gi|596251006|ref|XP_007224656.1|	hypothetical protein PRUPE_ppa026144mg [Prunus persica]	0.8	positive
GWHGAAEX002560	gi|743793138|ref|XP_010923852.1|	PREDICTED: autophagy-related protein 8C-like isoform X3 [Elaeis guineensis]	0.8	positive
GWHGAAEX003916	gi|719968833|ref|XP_010266629.1|	PREDICTED: putative clathrin assembly protein At4g40080 [Nelumbo nucifera]	0.8	positive
GWHGAAEX004201	gi|672107183|ref|XP_008798405.1|	PREDICTED: ras-related protein Rab7-like [Phoenix dactylifera]	0.8	positive
GWHGAAEX004565	gi|743860695|ref|XP_010943085.1|	PREDICTED: phosphopantothenate--cysteine ligase 2-like isoform X2 [Elaeis guineensis]	0.8	positive
GWHGAAEX004906	gi|743818832|ref|XP_010931344.1|	PREDICTED: U-box domain-containing protein 16-like [Elaeis guineensis]	0.8	positive
GWHGAAEX005127	gi|590677912|ref|XP_007040151.1|	Winged-helix DNA-binding transcription factor family protein, putative isoform 1 [Theobroma cacao]	0.8	positive
GWHGAAEX005447	gi|672180440|ref|XP_008810414.1|	PREDICTED: long chain base biosynthesis protein 1b-like [Phoenix dactylifera]	0.8	positive
GWHGAAEX006103	gi|743777694|ref|XP_010919285.1|	PREDICTED: uncharacterized protein LOC105043440 isoform X1 [Elaeis guineensis]	0.8	positive
GWHGAAEX006368	--	--	0.8	positive
GWHGAAEX006938	gi|743763177|ref|XP_010911541.1|	PREDICTED: ras-related protein RABC1 [Elaeis guineensis]	0.8	positive
GWHGAAEX007157	gi|720039416|ref|XP_010268297.1|	PREDICTED: solute carrier family 35 member F1-like isoform X1 [Nelumbo nucifera]	0.8	positive
GWHGAAEX007180	--	--	0.8	positive
GWHGAAEX008131	gi|743885259|ref|XP_010909877.1|	PREDICTED: aspartic proteinase-like protein 2 [Elaeis guineensis]	0.8	positive
GWHGAAEX008908	gi|661889012|emb|CDP07455.1|	unnamed protein product [Coffea canephora]	0.8	positive
GWHGAAEX009072	gi|743841727|ref|XP_010937605.1|	PREDICTED: telomere repeat-binding protein 5-like [Elaeis guineensis]	0.8	positive
GWHGAAEX009855	--	--	0.8	positive
GWHGAAEX010052	gi|672157023|ref|XP_008798204.1|	PREDICTED: protein-lysine methyltransferase METTL21D [Phoenix dactylifera]	0.8	positive
GWHGAAEX010394	--	--	0.8	positive
GWHGAAEX011102	gi|749502292|ref|NP_001291354.1|	cation transport regulator-like protein 2 [Elaeis guineensis]	0.8	positive
GWHGAAEX011473	gi|573941041|ref|XP_006652916.1|	PREDICTED: glycerol kinase-like [Oryza brachyantha]	0.8	positive
GWHGAAEX012975	gi|659071308|ref|XP_008459153.1|	PREDICTED: vacuolar protein sorting-associated protein 32 homolog 2 [Cucumis melo]	0.8	positive
GWHGAAEX014667	gi|670439026|ref|XP_008659928.1|	PREDICTED: trihelix transcription factor GTL1 [Zea mays]	0.8	positive
GWHGAAEX015071	gi|695039137|ref|XP_009407093.1|	PREDICTED: isoflavone 2'-hydroxylase-like [Musa acuminata subsp. malaccensis]	0.8	positive
GWHGAAEX014826	gi|672134890|ref|XP_008791099.1|	PREDICTED: serine/threonine-protein kinase PBS1-like [Phoenix dactylifera]	0.8	positive
GWHGAAEX015303	gi|695074300|ref|XP_009384346.1|	PREDICTED: probable protein S-acyltransferase 4 [Musa acuminata subsp. malaccensis]	0.8	positive
GWHGAAEX016057	gi|672108326|ref|XP_008784581.1|	PREDICTED: laccase-21-like [Phoenix dactylifera]	0.8	positive
GWHGAAEX015973	gi|743769456|ref|XP_010915017.1|	PREDICTED: E3 ubiquitin-protein ligase At1g12760-like [Elaeis guineensis]	0.8	positive
GWHGAAEX016594	gi|695041530|ref|XP_009408374.1|	PREDICTED: zinc finger protein VAR3, chloroplastic-like [Musa acuminata subsp. malaccensis]	0.8	positive
GWHGAAEX017925	gi|695028395|ref|XP_009401573.1|	PREDICTED: uncharacterized protein LOC103985562 [Musa acuminata subsp. malaccensis]	0.8	positive
GWHGAAEX016988	gi|544590485|gb|AGW24660.1|	4-coumarate:coenzyme A ligase [Ornithogalum saundersiae]	0.8	positive
GWHGAAEX018430	gi|672130140|ref|XP_008788591.1|	PREDICTED: putative glucan endo-1,3-beta-glucosidase GVI [Phoenix dactylifera]	0.8	positive
GWHGAAEX018411	gi|695078987|ref|XP_009386897.1|	PREDICTED: RING finger and transmembrane domain-containing protein 2-like [Musa acuminata subsp. malaccensis]	0.8	positive
GWHGAAEX017643	gi|743855777|ref|XP_010941601.1|	PREDICTED: uncharacterized protein LOC105059839 [Elaeis guineensis]	0.8	positive
GWHGAAEX018456	--	--	0.8	positive
GWHGAAEX017972	gi|672121108|ref|XP_008783847.1|	PREDICTED: putative adenylate cyclase regulatory protein isoform X1 [Phoenix dactylifera]	0.8	positive
GWHGAAEX018645	gi|695003273|ref|XP_009384582.1|	PREDICTED: uncharacterized protein LOC103972089 isoform X3 [Musa acuminata subsp. malaccensis]	0.8	positive
GWHGAAEX007361	gi|743785261|ref|XP_010921864.1|	PREDICTED: nucleolar protein 56-like [Elaeis guineensis]	-0.836009	negative
GWHGAAEX006608	gi|743755508|ref|XP_010911908.1|	PREDICTED: UPF0202 protein At1g10490-like isoform X2 [Elaeis guineensis]	-0.806625	negative
GWHGAAEX007873	gi|743766510|ref|XP_010913496.1|	PREDICTED: DEAD-box ATP-dependent RNA helicase 22 isoform X1 [Elaeis guineensis]	-0.803331	negative
GWHGAAEX014934	gi|743859920|ref|XP_010942876.1|	PREDICTED: 25S rRNA (cytosine-C(5))-methyltransferase nop2 isoform X1 [Elaeis guineensis]	-0.796328	negative
GWHGAAEX010253	gi|719970147|ref|XP_010270536.1|	PREDICTED: polyadenylate-binding protein 2-like isoform X1 [Nelumbo nucifera]	-0.791931	negative
GWHGAAEX008538	gi|672167940|ref|XP_008803950.1|	PREDICTED: T-complex protein 1 subunit theta [Phoenix dactylifera]	-0.791349	negative
GWHGAAEX010247	gi|743873044|ref|XP_010906719.1|	PREDICTED: dnaJ homolog subfamily A member 2 [Elaeis guineensis]	-0.791289	negative
GWHGAAEX014680	gi|743761872|ref|XP_010905257.1|	PREDICTED: H/ACA ribonucleoprotein complex non-core subunit NAF1-like [Elaeis guineensis]	-0.788878	negative
GWHGAAEX000150	gi|672140495|ref|XP_008794052.1|	PREDICTED: uncharacterized protein LOC103710188 isoform X1 [Phoenix dactylifera]	-0.771453	negative
GWHGAAEX015947	gi|695068374|ref|XP_009381127.1|	PREDICTED: peptidyl-prolyl cis-trans isomerase CYP95-like [Musa acuminata subsp. malaccensis]	-0.75806	negative
GWHGAAEX001819	gi|672180844|ref|XP_008810623.1|	PREDICTED: retinoblastoma-related protein [Phoenix dactylifera]	-0.734444	negative

## Sheet: Table S4
Table S4. Function module that contained GAFP4.
Gene ID	Ortholog	Annotation
GWHGAAEX000020	-	-
GWHGAAEX000036	-	-
GWHGAAEX000042	AT1G28340	receptor like protein 4
GWHGAAEX000054	-	-
GWHGAAEX000060	AT3G21690	MATE efflux family protein
GWHGAAEX000069	AT3G21720	isocitrate lyase
GWHGAAEX000073	-	-
GWHGAAEX000074	AT4G23180	cysteine-rich RLK (RECEPTOR-like protein kinase) 10
GWHGAAEX000077	-	-
GWHGAAEX000080	-	-
GWHGAAEX000081	AT3G19500	basic helix-loop-helix (bHLH) DNA-binding superfamily protein
GWHGAAEX000091	AT4G02590	basic helix-loop-helix (bHLH) DNA-binding superfamily protein
GWHGAAEX000103	-	-
GWHGAAEX000105	AT1G27730	salt tolerance zinc finger
GWHGAAEX000116	AT3G12490	cystatin B
GWHGAAEX000117	-	-
GWHGAAEX000129	-	-
GWHGAAEX000132	AT2G41510	cytokinin oxidase/dehydrogenase 1
GWHGAAEX000151	-	-
GWHGAAEX000156	AT1G06840	Leucine-rich repeat protein kinase family protein
GWHGAAEX000160	AT2G38640	Protein of unknown function (DUF567)
GWHGAAEX000170	-	-
GWHGAAEX000173	-	-
GWHGAAEX000179	AT3G03660	WUSCHEL related homeobox 11
GWHGAAEX000188	AT5G04190	phytochrome kinase substrate 4
GWHGAAEX000208	-	-
GWHGAAEX000212	AT2G41010	calmodulin (CAM)-binding protein of 25 kDa
GWHGAAEX000213	-	-
GWHGAAEX000215	-	-
GWHGAAEX000217	-	-
GWHGAAEX000218	AT3G56950	small and basic intrinsic protein 2;1
GWHGAAEX000223	AT5G12180	calcium-dependent protein kinase 17
GWHGAAEX000225	-	-
GWHGAAEX000230	AT3G55040	glutathione transferase lambda 2
GWHGAAEX000235	AT5G13580	ABC-2 type transporter family protein
GWHGAAEX000241	AT3G46280	protein kinase-related
GWHGAAEX000243	-	-
GWHGAAEX000277	-	-
GWHGAAEX000281	-	-
GWHGAAEX000292	AT3G46620	zinc finger (C3HC4-type RING finger) family protein
GWHGAAEX000295	-	-
GWHGAAEX000304	AT5G35460
GWHGAAEX000311	AT5G62740	SPFH/Band 7/PHB domain-containing membrane-associated protein family
GWHGAAEX000312	-	-
GWHGAAEX000313	-	-
GWHGAAEX000315	AT5G06300	Putative lysine decarboxylase family protein
GWHGAAEX000341	-	-
GWHGAAEX000350	AT4G33010	glycine decarboxylase P-protein 1
GWHGAAEX000360	AT5G39890	Protein of unknown function (DUF1637)
GWHGAAEX000376	AT5G11970	Protein of unknown function (DUF3511)
GWHGAAEX000378	AT5G24090	chitinase A
GWHGAAEX000381	-	-
GWHGAAEX000389	-	-
GWHGAAEX000426	-	-
GWHGAAEX000433	-	-
GWHGAAEX000434	-	-
GWHGAAEX000437	AT4G16835	Tetratricopeptide repeat (TPR)-like superfamily protein
GWHGAAEX000445	-	-
GWHGAAEX000446	-	-
GWHGAAEX000447	-	-
GWHGAAEX000452	-	-
GWHGAAEX000474	AT3G55740	proline transporter 2
GWHGAAEX000480	-	-
GWHGAAEX000481	AT4G26680	Tetratricopeptide repeat (TPR)-like superfamily protein
GWHGAAEX000488	AT1G29340	plant U-box 17
GWHGAAEX000491	-	-
GWHGAAEX000497	AT1G22360	UDP-glucosyl transferase 85A2
GWHGAAEX000498	-	-
GWHGAAEX000499	-	-
GWHGAAEX000500	-	-
GWHGAAEX000502	AT1G22360	UDP-glucosyl transferase 85A2
GWHGAAEX000506	AT1G05230	homeodomain GLABROUS 2
GWHGAAEX000517	-	-
GWHGAAEX000520	AT3G19184	AP2/B3-like transcriptional factor family protein
GWHGAAEX000526	AT3G50330	basic helix-loop-helix (bHLH) DNA-binding superfamily protein
GWHGAAEX000540	-	-
GWHGAAEX000541	AT1G51770	Core-2/I-branching beta-1,6-N-acetylglucosaminyltransferase family protein
GWHGAAEX000551	AT1G09970	Leucine-rich receptor-like protein kinase family protein
GWHGAAEX000554	-	-
GWHGAAEX000555	AT4G15920	Nodulin MtN3 family protein
GWHGAAEX000556	AT3G05520	Subunits of heterodimeric actin filament capping protein Capz superfamily
GWHGAAEX000560	AT2G47900	tubby like protein 3
GWHGAAEX000581	AT1G08570	atypical CYS HIS rich thioredoxin 4
GWHGAAEX000604	-	-
GWHGAAEX000605	-	-
GWHGAAEX000607	AT3G04070	NAC domain containing protein 47
GWHGAAEX000608	-	-
GWHGAAEX000610	AT4G26850	mannose-1-phosphate guanylyltransferase (GDP)s;GDP-galactose:mannose-1-phosphate guanylyltransferases;GDP-galactose:glucose-1-phosphate guanylyltransferases;GDP-galactose:myoinositol-1-phosphate guanylyltransferases;glucose-1-phosphate guanylyltransferase
GWHGAAEX000623	AT1G33470	RNA-binding (RRM/RBD/RNP motifs) family protein
GWHGAAEX000635	AT1G64660	methionine gamma-lyase
GWHGAAEX000649	-	-
GWHGAAEX000655	-	-
GWHGAAEX000657	-	-
GWHGAAEX000689	-	-
GWHGAAEX000692	AT5G40690
GWHGAAEX000694	AT5G40690
GWHGAAEX000695	-	-
GWHGAAEX000696	AT5G40670	PQ-loop repeat family protein / transmembrane family protein
GWHGAAEX000704	-	-
GWHGAAEX000705	AT5G63160	BTB and TAZ domain protein 1
GWHGAAEX000713	AT1G24530	Transducin/WD40 repeat-like superfamily protein
GWHGAAEX000742	AT1G16670	Protein kinase superfamily protein
GWHGAAEX000749	AT1G66160	CYS, MET, PRO, and GLY protein 1
GWHGAAEX000768	AT5G48930	hydroxycinnamoyl-CoA shikimate/quinate hydroxycinnamoyl transferase
GWHGAAEX000786	-	-
GWHGAAEX000796	AT5G26170	WRKY DNA-binding protein 50
GWHGAAEX000812	AT2G46370	Auxin-responsive GH3 family protein
GWHGAAEX000815	AT4G01270	RING/U-box superfamily protein
GWHGAAEX000820	AT5G20080	FAD/NAD(P)-binding oxidoreductase
GWHGAAEX000822	AT1G53460
GWHGAAEX000824	-	-
GWHGAAEX000826	-	-
GWHGAAEX000827	AT3G16000	MAR binding filament-like protein 1
GWHGAAEX000832	AT3G15630
GWHGAAEX000856	AT5G19020	mitochondrial editing factor 18
GWHGAAEX000882	AT3G49750	receptor like protein 44
GWHGAAEX000894	AT4G37790	Homeobox-leucine zipper protein family
GWHGAAEX000904	AT4G37680	heptahelical protein 4
GWHGAAEX000919	AT3G59940	Galactose oxidase/kelch repeat superfamily protein
GWHGAAEX000931	AT2G43880	Pectin lyase-like superfamily protein
GWHGAAEX000954	AT5G67550
GWHGAAEX000975	AT3G07490	ARF-GAP domain 11
GWHGAAEX000983	-	-
GWHGAAEX000992	AT1G61050	alpha 1,4-glycosyltransferase family protein
GWHGAAEX000995	-	-
GWHGAAEX001002	-	-
GWHGAAEX001036	AT2G38940	phosphate transporter 1;4
GWHGAAEX001037	AT3G57120	Protein kinase superfamily protein
GWHGAAEX001042	AT1G65690	Late embryogenesis abundant (LEA) hydroxyproline-rich glycoprotein family
GWHGAAEX001044	AT3G19970	alpha/beta-Hydrolases superfamily protein
GWHGAAEX001046	-	-
GWHGAAEX001060	AT3G50420	Pentatricopeptide repeat (PPR) superfamily protein
GWHGAAEX001070	-	-
GWHGAAEX001071	-	-
GWHGAAEX001075	-	-
GWHGAAEX001079	AT4G21200	gibberellin 2-oxidase 8
GWHGAAEX001090	-	-
GWHGAAEX001094	-	-
GWHGAAEX001095	AT4G28730	Glutaredoxin family protein
GWHGAAEX001097	AT5G32470	Haem oxygenase-like, multi-helical
GWHGAAEX001098	AT1G04120	multidrug resistance-associated protein 5
GWHGAAEX001114	AT2G02040	peptide transporter 2
GWHGAAEX001129	-	-
GWHGAAEX001152	AT4G37470	alpha/beta-Hydrolases superfamily protein
GWHGAAEX001156	-	-
GWHGAAEX001160	-	-
GWHGAAEX001161	-	-
GWHGAAEX001172	-	-
GWHGAAEX001175	-	-
GWHGAAEX001176	-	-
GWHGAAEX001189	AT5G25530	DNAJ heat shock family protein
GWHGAAEX001204	AT2G43320	S-adenosyl-L-methionine-dependent methyltransferases superfamily protein
GWHGAAEX001213	-	-
GWHGAAEX001214	-	-
GWHGAAEX001225	AT3G61680	alpha/beta-Hydrolases superfamily protein
GWHGAAEX001243	AT2G45040	Matrixin family protein
GWHGAAEX001261	-	-
GWHGAAEX001263	AT5G61510	GroES-like zinc-binding alcohol dehydrogenase family protein
GWHGAAEX001267	AT1G08060	ATP-dependent helicase family protein
GWHGAAEX001291	AT4G35840	RING/U-box superfamily protein
GWHGAAEX001293	AT2G05710	aconitase 3
GWHGAAEX001300	-	-
GWHGAAEX001311	AT5G23395	Cox19-like CHCH family protein
GWHGAAEX001314	-	-
GWHGAAEX001318	AT4G38470	ACT-like protein tyrosine kinase family protein
GWHGAAEX001319	-	-
GWHGAAEX001321	AT1G76110	HMG (high mobility group) box protein with ARID/BRIGHT DNA-binding domain
GWHGAAEX001323	-	-
GWHGAAEX001325	-	-
GWHGAAEX001330	AT4G35240	Protein of unknown function (DUF630 and DUF632)
GWHGAAEX001335	AT3G51440	Calcium-dependent phosphotriesterase superfamily protein
GWHGAAEX001343	AT3G61080	Protein kinase superfamily protein
GWHGAAEX001363	-	-
GWHGAAEX001366	AT5G12210	RAB geranylgeranyl transferase beta subunit 1
GWHGAAEX001368	AT5G40380	cysteine-rich RLK (RECEPTOR-like protein kinase) 42
GWHGAAEX001371	-	-
GWHGAAEX001377	-	-
GWHGAAEX001386	-	-
GWHGAAEX001398	AT3G02100	UDP-Glycosyltransferase superfamily protein
GWHGAAEX001400	AT5G26630	MADS-box transcription factor family protein
GWHGAAEX001404	-	-
GWHGAAEX001408	AT1G14590	Nucleotide-diphospho-sugar transferase family protein
GWHGAAEX001446	AT1G51405	myosin-related
GWHGAAEX001457	-	-
GWHGAAEX001475	AT3G47840	Tetratricopeptide repeat (TPR)-like superfamily protein
GWHGAAEX001482	-	-
GWHGAAEX001489	-	-
GWHGAAEX001520	AT3G48550
GWHGAAEX001553	AT3G17510	CBL-interacting protein kinase 1
GWHGAAEX001560	AT4G18160	Ca2+ activated outward rectifying K+ channel 6
GWHGAAEX001575	-	-
GWHGAAEX001592	-	-
GWHGAAEX001593	-	-
GWHGAAEX001594	-	-
GWHGAAEX001607	-	-
GWHGAAEX001608	AT3G20570	early nodulin-like protein 9
GWHGAAEX001613	AT1G71950	Proteinase inhibitor, propeptide
GWHGAAEX001622	-	-
GWHGAAEX001631	-	-
GWHGAAEX001676	AT4G28560	ROP-interactive CRIB motif-containing protein 7
GWHGAAEX001677	AT4G14330	P-loop containing nucleoside triphosphate hydrolases superfamily protein
GWHGAAEX001687	AT3G19850	Phototropic-responsive NPH3 family protein
GWHGAAEX001691	-	-
GWHGAAEX001693	-	-
GWHGAAEX001699	AT3G02770	Ribonuclease E inhibitor RraA/Dimethylmenaquinone methyltransferase
GWHGAAEX001704	-	-
GWHGAAEX001720	-	-
GWHGAAEX001728	-	-
GWHGAAEX001733	AT1G12240	Glycosyl hydrolases family 32 protein
GWHGAAEX001735	AT3G49570	response to low sulfur 3
GWHGAAEX001747	AT2G41820	Leucine-rich repeat protein kinase family protein
GWHGAAEX001752	-	-
GWHGAAEX001753	-	-
GWHGAAEX001754	AT5G19530	S-adenosyl-L-methionine-dependent methyltransferases superfamily protein
GWHGAAEX001759	AT3G04910	with no lysine (K) kinase 1
GWHGAAEX001764	AT1G55340	Protein of unknown function (DUF1639)
GWHGAAEX001789	-	-
GWHGAAEX001794	AT5G23670	long chain base2
GWHGAAEX001808	-	-
GWHGAAEX001816	AT3G26700	Protein kinase superfamily protein
GWHGAAEX001827	AT3G56500	serine-rich protein-related
GWHGAAEX001831	-	-
GWHGAAEX001839	AT1G48940	early nodulin-like protein 6
GWHGAAEX001840	AT1G06660
GWHGAAEX001847	AT5G01590
GWHGAAEX001848	-	-
GWHGAAEX001856	AT2G29540	RNApolymerase 14 kDa subunit
GWHGAAEX001860	-	-
GWHGAAEX001861	-	-
GWHGAAEX001873	-	-
GWHGAAEX001887	AT4G32480	Protein of unknown function (DUF506)
GWHGAAEX001894	AT3G58710	WRKY DNA-binding protein 69
GWHGAAEX001895	-	-
GWHGAAEX001908	AT1G34770
GWHGAAEX001909	-	-
GWHGAAEX001917	AT4G39730	Lipase/lipooxygenase, PLAT/LH2 family protein
GWHGAAEX001923	-	-
GWHGAAEX001931	-	-
GWHGAAEX001934	-	-
GWHGAAEX001936	AT1G28220	purine permease 3
GWHGAAEX001938	-	-
GWHGAAEX001961	AT1G47380	Protein phosphatase 2C family protein
GWHGAAEX001967	AT5G42930	alpha/beta-Hydrolases superfamily protein
GWHGAAEX001968	-	-
GWHGAAEX001990	-	-
GWHGAAEX001999	-	-
GWHGAAEX002038	-	-
GWHGAAEX002040	-	-
GWHGAAEX002050	AT3G07270	GTP cyclohydrolase I
GWHGAAEX002056	AT3G17380	TRAF-like family protein
GWHGAAEX002062	-	-
GWHGAAEX002065	AT5G27320	alpha/beta-Hydrolases superfamily protein
GWHGAAEX002084	AT5G57700	BNR/Asp-box repeat family protein
GWHGAAEX002085	AT2G02370	SNARE associated Golgi protein family
GWHGAAEX002110	-	-
GWHGAAEX002124	AT1G70140	formin 8
GWHGAAEX002127	AT1G70230	TRICHOME BIREFRINGENCE-LIKE 27
GWHGAAEX002141	-	-
GWHGAAEX002144	-	-
GWHGAAEX002147	AT2G47710	Adenine nucleotide alpha hydrolases-like superfamily protein
GWHGAAEX002150	AT5G57970	DNA glycosylase superfamily protein
GWHGAAEX002156	AT4G37360	cytochrome P450, family 81, subfamily D, polypeptide 2
GWHGAAEX002187	-	-
GWHGAAEX002199	AT2G36790	UDP-glucosyl transferase 73C6
GWHGAAEX002200	AT2G36790	UDP-glucosyl transferase 73C6
GWHGAAEX002234	AT1G68670	myb-like transcription factor family protein
GWHGAAEX002237	-	-
GWHGAAEX002251	-	-
GWHGAAEX002253	-	-
GWHGAAEX002254	-	-
GWHGAAEX002256	-	-
GWHGAAEX002285	-	-
GWHGAAEX002330	AT5G56250	hapless 8
GWHGAAEX002342	-	-
GWHGAAEX002348	-	-
GWHGAAEX002356	AT2G37530
GWHGAAEX002361	AT3G53570	FUS3-complementing gene 1
GWHGAAEX002363	AT5G59910	Histone superfamily protein
GWHGAAEX002365	-	-
GWHGAAEX002367	-	-
GWHGAAEX002368	-	-
GWHGAAEX002378	AT3G53530	Chloroplast-targeted copper chaperone protein
GWHGAAEX002388	AT4G14630	germin-like protein 9
GWHGAAEX002407	-	-
GWHGAAEX002416	-	-
GWHGAAEX002429	AT1G19180	jasmonate-zim-domain protein 1
GWHGAAEX002430	AT3G42880	Leucine-rich repeat protein kinase family protein
GWHGAAEX002435	-	-
GWHGAAEX002449	-	-
GWHGAAEX002458	-	-
GWHGAAEX002470	AT2G01670	nudix hydrolase homolog 17
GWHGAAEX002474	-	-
GWHGAAEX002475	-	-
GWHGAAEX002482	-	-
GWHGAAEX002489	-	-
GWHGAAEX002490	AT1G22360	UDP-glucosyl transferase 85A2
GWHGAAEX002504	AT5G62680	Major facilitator superfamily protein
GWHGAAEX002506	AT5G15070	Phosphoglycerate mutase-like family protein
GWHGAAEX002519	-	-
GWHGAAEX002525	AT1G47830	SNARE-like superfamily protein
GWHGAAEX002556	-	-
GWHGAAEX002579	AT4G08500	MAPK/ERK kinase kinase 1
GWHGAAEX002582	AT1G77810	Galactosyltransferase family protein
GWHGAAEX002590	-	-
GWHGAAEX002593	-	-
GWHGAAEX002594	-	-
GWHGAAEX002600	-	-
GWHGAAEX002605	-	-
GWHGAAEX002608	AT2G26560	phospholipase A 2A
GWHGAAEX002621	AT4G33565	RING/U-box superfamily protein
GWHGAAEX002622	-	-
GWHGAAEX002624	-	-
GWHGAAEX002625	-	-
GWHGAAEX002626	-	-
GWHGAAEX002631	-	-
GWHGAAEX002663	AT1G78020	Protein of unknown function (DUF581)
GWHGAAEX002676	-	-
GWHGAAEX002679	AT1G26870	NAC (No Apical Meristem) domain transcriptional regulator superfamily protein
GWHGAAEX002690	-	-
GWHGAAEX002691	AT1G14020	O-fucosyltransferase family protein
GWHGAAEX002716	AT3G62150	P-glycoprotein 21
GWHGAAEX002717	-	-
GWHGAAEX002740	AT5G57710	Double Clp-N motif-containing P-loop nucleoside triphosphate hydrolases superfamily protein
GWHGAAEX002764	AT3G30390	Transmembrane amino acid transporter family protein
GWHGAAEX002782	AT5G62150	peptidoglycan-binding LysM domain-containing protein
GWHGAAEX002793	AT3G62420	basic region/leucine zipper motif 53
GWHGAAEX002802	-	-
GWHGAAEX002817	-	-
GWHGAAEX002827	-	-
GWHGAAEX002829	-	-
GWHGAAEX002854	-	-
GWHGAAEX002855	-	-
GWHGAAEX002865	-	-
GWHGAAEX002876	AT4G21960	Peroxidase superfamily protein
GWHGAAEX002881	-	-
GWHGAAEX002915	-	-
GWHGAAEX002926	-	-
GWHGAAEX002930	AT1G24040	Acyl-CoA N-acyltransferases (NAT) superfamily protein
GWHGAAEX002939	-	-
GWHGAAEX002941	AT5G65480
GWHGAAEX002952	AT5G26731
GWHGAAEX002957	-	-
GWHGAAEX002966	-	-
GWHGAAEX002967	AT4G34880	Amidase family protein
GWHGAAEX002970	AT4G38650	Glycosyl hydrolase family 10 protein
GWHGAAEX002984	AT3G29590	HXXXD-type acyl-transferase family protein
GWHGAAEX002985	-	-
GWHGAAEX002995	AT2G31260	autophagy 9 (APG9)
GWHGAAEX003010	-	-
GWHGAAEX003012	-	-
GWHGAAEX003020	-	-
GWHGAAEX003021	AT3G10440	Shugoshin C terminus
GWHGAAEX003038	-	-
GWHGAAEX003040	-	-
GWHGAAEX003067	-	-
GWHGAAEX003100	AT4G33790	Jojoba acyl CoA reductase-related male sterility protein
GWHGAAEX003117	AT3G44380	Late embryogenesis abundant (LEA) hydroxyproline-rich glycoprotein family
GWHGAAEX003122	-	-
GWHGAAEX003127	-	-
GWHGAAEX003130	-	-
GWHGAAEX003133	-	-
GWHGAAEX003144	AT5G64750	Integrase-type DNA-binding superfamily protein
GWHGAAEX003146	AT2G33793
GWHGAAEX003169	-	-
GWHGAAEX003183	-	-
GWHGAAEX003186	-	-
GWHGAAEX003187	-	-
GWHGAAEX003204	-	-
GWHGAAEX003205	-	-
GWHGAAEX003208	AT5G67620
GWHGAAEX003209	-	-
GWHGAAEX003222	AT4G36740	homeobox protein 40
GWHGAAEX003229	AT5G48170	F-box family protein
GWHGAAEX003237	-	-
GWHGAAEX003252	-	-
GWHGAAEX003253	AT3G52105
GWHGAAEX003255	AT5G52630	mitochondrial RNAediting factor 1
GWHGAAEX003272	-	-
GWHGAAEX003313	-	-
GWHGAAEX003314	-	-
GWHGAAEX003357	-	-
GWHGAAEX003363	AT3G51080	GATA transcription factor 6
GWHGAAEX003364	-	-
GWHGAAEX003367	AT1G75540	salt tolerance homolog2
GWHGAAEX003371	-	-
GWHGAAEX003373	-	-
GWHGAAEX003374	-	-
GWHGAAEX003384	-	-
GWHGAAEX003385	-	-
GWHGAAEX003406	AT4G13460	SU(VAR)3-9 homolog 9
GWHGAAEX003422	-	-
GWHGAAEX003423	AT5G66450	Phosphatidic acid phosphatase (PAP2) family protein
GWHGAAEX003439	AT2G39970	Mitochondrial substrate carrier family protein
GWHGAAEX003447	AT2G38110	glycerol-3-phosphate acyltransferase 6
GWHGAAEX003474	-	-
GWHGAAEX003494	AT3G53500	RNA-binding (RRM/RBD/RNP motifs) family protein with retrovirus zinc finger-like domain
GWHGAAEX003506	-	-
GWHGAAEX003515	-	-
GWHGAAEX003516	-	-
GWHGAAEX003533	-	-
GWHGAAEX003553	-	-
GWHGAAEX003554	AT1G65450	HXXXD-type acyl-transferase family protein
GWHGAAEX003555	-	-
GWHGAAEX003587	AT5G53340	Galactosyltransferase family protein
GWHGAAEX003593	-	-
GWHGAAEX003622	AT2G22250	aspartate aminotransferase
GWHGAAEX003624	-	-
GWHGAAEX003647	AT3G18690	MAP kinase substrate 1
GWHGAAEX003648	AT2G35930	plant U-box 23
GWHGAAEX003665	-	-
GWHGAAEX003667	-	-
GWHGAAEX003672	AT2G45660	AGAMOUS-like 20
GWHGAAEX003673	AT3G43430	RING/U-box superfamily protein
GWHGAAEX003674	AT1G33240	GT-2-like 1
GWHGAAEX003691	-	-
GWHGAAEX003693	-	-
GWHGAAEX003696	AT2G28110	Exostosin family protein
GWHGAAEX003703	-	-
GWHGAAEX003717	-	-
GWHGAAEX003747	AT1G58420	Uncharacterised conserved protein UCP031279
GWHGAAEX003749	AT4G36830	GNS1/SUR4 membrane protein family
GWHGAAEX003750	-	-
GWHGAAEX003754	-	-
GWHGAAEX003757	AT2G23700	Protein of unknown function, DUF547
GWHGAAEX003764	-	-
GWHGAAEX003815	-	-
GWHGAAEX003827	-	-
GWHGAAEX003834	AT1G19640	jasmonic acid carboxyl methyltransferase
GWHGAAEX003846	-	-
GWHGAAEX003847	AT2G42280	basic helix-loop-helix (bHLH) DNA-binding superfamily protein
GWHGAAEX003851	AT2G42260	uv-b-insensitive 4
GWHGAAEX003856	AT5G12920	Transducin/WD40 repeat-like superfamily protein
GWHGAAEX003858	AT2G44500	O-fucosyltransferase family protein
GWHGAAEX003864	AT3G12120	fatty acid desaturase 2
GWHGAAEX003872	AT2G33620	AT hook motif DNA-binding family protein
GWHGAAEX003876	-	-
GWHGAAEX003898	-	-
GWHGAAEX003900	-	-
GWHGAAEX003905	AT4G24560	ubiquitin-specific protease 16
GWHGAAEX003916	AT4G40080	ENTH/ANTH/VHS superfamily protein
GWHGAAEX003929	AT3G29180	Protein of unknown function (DUF1336)
GWHGAAEX003930	-	-
GWHGAAEX003932	AT1G74360	Leucine-rich repeat protein kinase family protein
GWHGAAEX003944	AT3G29290	Pentatricopeptide repeat (PPR) superfamily protein
GWHGAAEX003962	-	-
GWHGAAEX003974	AT4G29950	Ypt/Rab-GAP domain of gyp1p superfamily protein
GWHGAAEX003990	-	-
GWHGAAEX003995	-	-
GWHGAAEX003996	-	-
GWHGAAEX004001	-	-
GWHGAAEX004003	-	-
GWHGAAEX004020	-	-
GWHGAAEX004024	-	-
GWHGAAEX004025	-	-
GWHGAAEX004026	AT5G22250	Polynucleotidyl transferase, ribonuclease H-like superfamily protein
GWHGAAEX004031	-	-
GWHGAAEX004032	-	-
GWHGAAEX004035	-	-
GWHGAAEX004036	-	-
GWHGAAEX004037	-	-
GWHGAAEX004038	-	-
GWHGAAEX004050	-	-
GWHGAAEX004051	AT3G54290
GWHGAAEX004058	-	-
GWHGAAEX004068	-	-
GWHGAAEX004070	-	-
GWHGAAEX004080	-	-
GWHGAAEX004096	-	-
GWHGAAEX004100	AT3G25830	terpene synthase-like sequence-1,8-cineole
GWHGAAEX004105	AT5G55090	mitogen-activated protein kinase kinase kinase 15
GWHGAAEX004108	-	-
GWHGAAEX004111	AT1G29400	MEI2-like protein 5
GWHGAAEX004122	AT5G16200	50S ribosomal protein-related
GWHGAAEX004149	-	-
GWHGAAEX004163	AT4G04480
GWHGAAEX004169	-	-
GWHGAAEX004183	-	-
GWHGAAEX004189	AT5G52830	WRKY DNA-binding protein 27
GWHGAAEX004200	AT3G24550	proline extensin-like receptor kinase 1
GWHGAAEX004212	AT5G24870	RING/U-box superfamily protein
GWHGAAEX004216	AT3G44190	FAD/NAD(P)-binding oxidoreductase family protein
GWHGAAEX004222	AT4G30190	H(+)-ATPase 2
GWHGAAEX004245	AT5G65490
GWHGAAEX004246	AT1G73080	PEP1 receptor 1
GWHGAAEX004250	-	-
GWHGAAEX004262	-	-
GWHGAAEX004277	-	-
GWHGAAEX004307	AT2G18050	histone H1-3
GWHGAAEX004324	-	-
GWHGAAEX004342	AT4G17530	RAB GTPase homolog 1C
GWHGAAEX004348	AT5G07440	glutamate dehydrogenase 2
GWHGAAEX004354	AT4G17090	chloroplast beta-amylase
GWHGAAEX004356	AT1G32740	SBP (S-ribonuclease binding protein) family protein
GWHGAAEX004371	AT2G23910	NAD(P)-binding Rossmann-fold superfamily protein
GWHGAAEX004373	-	-
GWHGAAEX004375	-	-
GWHGAAEX004377	AT3G09220	laccase 7
GWHGAAEX004378	-	-
GWHGAAEX004383	-	-
GWHGAAEX004384	-	-
GWHGAAEX004399	AT5G47850	CRINKLY4 related 4
GWHGAAEX004406	-	-
GWHGAAEX004412	-	-
GWHGAAEX004414	-	-
GWHGAAEX004415	-	-
GWHGAAEX004424	-	-
GWHGAAEX004431	AT2G42320	nucleolar protein gar2-related
GWHGAAEX004453	AT3G11320	Nucleotide-sugar transporter family protein
GWHGAAEX004460	AT5G60190	Cysteine proteinases superfamily protein
GWHGAAEX004462	-	-
GWHGAAEX004464	AT1G07180	alternative NAD(P)H dehydrogenase 1
GWHGAAEX004477	-	-
GWHGAAEX004479	AT5G45840	Leucine-rich repeat protein kinase family protein
GWHGAAEX004482	AT5G05410	DRE-binding protein 2A
GWHGAAEX004501	-	-
GWHGAAEX004522	-	-
GWHGAAEX004525	-	-
GWHGAAEX004536	-	-
GWHGAAEX004541	-	-
GWHGAAEX004542	AT1G79620	Leucine-rich repeat protein kinase family protein
GWHGAAEX004556	AT5G56300	gibberellic acid methyltransferase 2
GWHGAAEX004559	-	-
GWHGAAEX004591	-	-
GWHGAAEX004596	-	-
GWHGAAEX004621	-	-
GWHGAAEX004635	AT5G48300	ADP glucose pyrophosphorylase 1
GWHGAAEX004646	AT5G55730	FASCICLIN-like arabinogalactan 1
GWHGAAEX004656	AT1G25240	ENTH/VHS/GAT family protein
GWHGAAEX004669	-	-
GWHGAAEX004671	AT3G59080	Eukaryotic aspartyl protease family protein
GWHGAAEX004674	-	-
GWHGAAEX004675	AT1G62300	WRKY family transcription factor
GWHGAAEX004680	AT5G55090	mitogen-activated protein kinase kinase kinase 15
GWHGAAEX004685	AT1G18390	Protein kinase superfamily protein
GWHGAAEX004759	AT3G55530	RING/U-box superfamily protein
GWHGAAEX004769	AT2G28840	XB3 ortholog 1 in Arabidopsis thaliana
GWHGAAEX004777	AT2G39650	Protein of unknown function (DUF506)
GWHGAAEX004783	-	-
GWHGAAEX004802	-	-
GWHGAAEX004832	AT2G20320	DENN (AEX-3) domain-containing protein
GWHGAAEX004833	AT1G12500	Nucleotide-sugar transporter family protein
GWHGAAEX004840	AT4G34710	arginine decarboxylase 2
GWHGAAEX004848	-	-
GWHGAAEX004855	AT4G12080	AT-hook motif nuclear-localized protein 1
GWHGAAEX004856	-	-
GWHGAAEX004891	AT3G50780
GWHGAAEX004892	-	-
GWHGAAEX004908	-	-
GWHGAAEX004912	AT5G06380
GWHGAAEX004927	AT5G46170	F-box family protein
GWHGAAEX004951	AT5G04560	HhH-GPD base excision DNA repair family protein
GWHGAAEX004953	AT1G73480	alpha/beta-Hydrolases superfamily protein
GWHGAAEX004957	AT2G27230	transcription factor-related
GWHGAAEX004984	AT4G28400	Protein phosphatase 2C family protein
GWHGAAEX004988	AT4G04610	APS reductase 1
GWHGAAEX005003	AT3G22470	Pentatricopeptide repeat (PPR) superfamily protein
GWHGAAEX005011	AT1G69630	F-box/RNI-like superfamily protein
GWHGAAEX005015	-	-
GWHGAAEX005025	AT4G05120	Major facilitator superfamily protein
GWHGAAEX005030	-	-
GWHGAAEX005043	-	-
GWHGAAEX005044	-	-
GWHGAAEX005046	AT4G15800	ralf-like 33
GWHGAAEX005057	-	-
GWHGAAEX005059	AT3G62830	NAD(P)-binding Rossmann-fold superfamily protein
GWHGAAEX005060	-	-
GWHGAAEX005061	-	-
GWHGAAEX005082	-	-
GWHGAAEX005085	AT4G04950	thioredoxin family protein
GWHGAAEX005100	AT3G54840	Ras-related small GTP-binding family protein
GWHGAAEX005101	AT5G60800	Heavy metal transport/detoxification superfamily protein
GWHGAAEX005124	AT1G20550	O-fucosyltransferase family protein
GWHGAAEX005127	-	-
GWHGAAEX005128	-	-
GWHGAAEX005132	-	-
GWHGAAEX005144	AT3G09040	Pentatricopeptide repeat (PPR) superfamily protein
GWHGAAEX005147	AT5G43900	myosin 2
GWHGAAEX005156	-	-
GWHGAAEX005162	-	-
GWHGAAEX005170	-	-
GWHGAAEX005172	-	-
GWHGAAEX005174	AT3G61440	cysteine synthase C1
GWHGAAEX005181	-	-
GWHGAAEX005189	-	-
GWHGAAEX005195	-	-
GWHGAAEX005196	AT3G29590	HXXXD-type acyl-transferase family protein
GWHGAAEX005205	-	-
GWHGAAEX005234	-	-
GWHGAAEX005260	-	-
GWHGAAEX005261	AT1G20720	RAD3-like DNA-binding helicase protein
GWHGAAEX005264	AT2G17220	Protein kinase superfamily protein
GWHGAAEX005267	-	-
GWHGAAEX005276	-	-
GWHGAAEX005278	AT5G66050	Wound-responsive family protein
GWHGAAEX005288	AT5G63140	purple acid phosphatase 29
GWHGAAEX005290	-	-
GWHGAAEX005292	AT5G40380	cysteine-rich RLK (RECEPTOR-like protein kinase) 42
GWHGAAEX005300	-	-
GWHGAAEX005305	AT4G02760	RNI-like superfamily protein
GWHGAAEX005307	AT3G03860	APR-like 5
GWHGAAEX005308	AT3G27670	ARM repeat superfamily protein
GWHGAAEX005314	-	-
GWHGAAEX005341	AT2G15580	RING/U-box superfamily protein
GWHGAAEX005349	-	-
GWHGAAEX005350	-	-
GWHGAAEX005358	AT5G66380	folate transporter 1
GWHGAAEX005365	AT1G23240	Caleosin-related family protein
GWHGAAEX005393	AT4G24050	NAD(P)-binding Rossmann-fold superfamily protein
GWHGAAEX005396	-	-
GWHGAAEX005410	AT2G20690	lumazine-binding family protein
GWHGAAEX005426	-	-
GWHGAAEX005436	AT1G80480	plastid transcriptionally active 17
GWHGAAEX005438	-	-
GWHGAAEX005440	AT4G03420	Protein of unknown function (DUF789)
GWHGAAEX005462	AT4G14180	putative recombination initiation defect 1
GWHGAAEX005467	-	-
GWHGAAEX005468	-	-
GWHGAAEX005469	-	-
GWHGAAEX005488	AT1G08080	alpha carbonic anhydrase 7
GWHGAAEX005490	AT1G70650	Ran BP2/NZF zinc finger-like superfamily protein
GWHGAAEX005506	AT4G10810
GWHGAAEX005509	AT2G20740	Tetraspanin family protein
GWHGAAEX005514	AT1G20270	2-oxoglutarate (2OG) and Fe(II)-dependent oxygenase superfamily protein
GWHGAAEX005518	-	-
GWHGAAEX005525	-	-
GWHGAAEX005544	-	-
GWHGAAEX005546	-	-
GWHGAAEX005547	-	-
GWHGAAEX005551	-	-
GWHGAAEX005556	-	-
GWHGAAEX005568	AT5G20680	TRICHOME BIREFRINGENCE-LIKE 16
GWHGAAEX005569	-	-
GWHGAAEX005574	-	-
GWHGAAEX005577	AT2G39795	Mitochondrial glycoprotein family protein
GWHGAAEX005580	-	-
GWHGAAEX005593	-	-
GWHGAAEX005603	AT3G63120	cyclin p1;1
GWHGAAEX005605	AT3G28030	5'-3' exonuclease family protein
GWHGAAEX005606	AT4G32430	Pentatricopeptide repeat (PPR) superfamily protein
GWHGAAEX005623	-	-
GWHGAAEX005649	-	-
GWHGAAEX005653	-	-
GWHGAAEX005694	-	-
GWHGAAEX005702	-	-
GWHGAAEX005711	AT1G19490	Basic-leucine zipper (bZIP) transcription factor family protein
GWHGAAEX005714	-	-
GWHGAAEX005718	-	-
GWHGAAEX005723	AT3G44610	Protein kinase superfamily protein
GWHGAAEX005725	-	-
GWHGAAEX005727	AT2G27690	cytochrome P450, family 94, subfamily C, polypeptide 1
GWHGAAEX005729	AT2G27580	A20/AN1-like zinc finger family protein
GWHGAAEX005734	AT4G26180	Mitochondrial substrate carrier family protein
GWHGAAEX005743	-	-
GWHGAAEX005746	-	-
GWHGAAEX005748	AT2G40316
GWHGAAEX005762	AT2G38470	WRKY DNA-binding protein 33
GWHGAAEX005766	AT5G01740	Nuclear transport factor 2 (NTF2) family protein
GWHGAAEX005773	AT2G40470	LOB domain-containing protein 15
GWHGAAEX005775	-	-
GWHGAAEX005807	AT4G09510	cytosolic invertase 2
GWHGAAEX005814	-	-
GWHGAAEX005816	AT3G17850	Protein kinase superfamily protein
GWHGAAEX005827	AT3G62580	Late embryogenesis abundant protein (LEA) family protein
GWHGAAEX005841	AT4G32890	GATA transcription factor 9
GWHGAAEX005842	AT1G77170	Tetratricopeptide repeat (TPR)-like superfamily protein
GWHGAAEX005851	AT5G25310	Exostosin family protein
GWHGAAEX005853	-	-
GWHGAAEX005867	-	-
GWHGAAEX005871	-	-
GWHGAAEX005889	AT1G53320	tubby like protein 7
GWHGAAEX005906	AT2G34500	cytochrome P450, family 710, subfamily A, polypeptide 1
GWHGAAEX005911	AT5G61040
GWHGAAEX005917	AT3G58100	plasmodesmata callose-binding protein 5
GWHGAAEX005920	-	-
GWHGAAEX005955	AT3G05580	Calcineurin-like metallo-phosphoesterase superfamily protein
GWHGAAEX005956	-	-
GWHGAAEX005961	AT5G27760	Hypoxia-responsive family protein
GWHGAAEX005997	AT1G46768	related to AP2 1
GWHGAAEX006000	-	-
GWHGAAEX006029	AT1G69690	TCP family transcription factor
GWHGAAEX006034	AT1G62640	3-ketoacyl-acyl carrier protein synthase III
GWHGAAEX006055	AT5G33340	Eukaryotic aspartyl protease family protein
GWHGAAEX006056	-	-
GWHGAAEX006077	-	-
GWHGAAEX006093	-	-
GWHGAAEX006102	AT3G13540	myb domain protein 5
GWHGAAEX006103	AT5G24320	Transducin/WD40 repeat-like superfamily protein
GWHGAAEX006106	AT2G46600	Calcium-binding EF-hand family protein
GWHGAAEX006120	AT5G51460	Haloacid dehalogenase-like hydrolase (HAD) superfamily protein
GWHGAAEX006121	-	-
GWHGAAEX006122	-	-
GWHGAAEX006123	-	-
GWHGAAEX006125	-	-
GWHGAAEX006127	AT2G35710	Nucleotide-diphospho-sugar transferases superfamily protein
GWHGAAEX006132	AT5G51640	Plant protein of unknown function (DUF828)
GWHGAAEX006141	-	-
GWHGAAEX006159	-	-
GWHGAAEX006164	AT5G20150	SPX domain gene 1
GWHGAAEX006184	AT4G01070	UDP-Glycosyltransferase superfamily protein
GWHGAAEX006185	-	-
GWHGAAEX006186	-	-
GWHGAAEX006198	-	-
GWHGAAEX006202	-	-
GWHGAAEX006203	-	-
GWHGAAEX006204	-	-
GWHGAAEX006208	AT3G11690
GWHGAAEX006213	-	-
GWHGAAEX006228	AT5G25930	Protein kinase family protein with leucine-rich repeat domain
GWHGAAEX006231	AT3G24503	aldehyde dehydrogenase 2C4
GWHGAAEX006234	-	-
GWHGAAEX006235	-	-
GWHGAAEX006236	AT1G68760	nudix hydrolase 1
GWHGAAEX006240	-	-
GWHGAAEX006251	AT1G74320	Protein kinase superfamily protein
GWHGAAEX006253	-	-
GWHGAAEX006256	-	-
GWHGAAEX006264	-	-
GWHGAAEX006266	AT1G68710	ATPase E1-E2 type family protein / haloacid dehalogenase-like hydrolase family protein
GWHGAAEX006267	-	-
GWHGAAEX006286	-	-
GWHGAAEX006287	-	-
GWHGAAEX006288	-	-
GWHGAAEX006345	AT5G24580	Heavy metal transport/detoxification superfamily protein
GWHGAAEX006378	AT5G45800	Leucine-rich repeat protein kinase family protein
GWHGAAEX006400	-	-
GWHGAAEX006408	AT3G15353	metallothionein 3
GWHGAAEX006422	-	-
GWHGAAEX006438	AT3G04120	glyceraldehyde-3-phosphate dehydrogenase C subunit 1
GWHGAAEX006485	-	-
GWHGAAEX006502	-	-
GWHGAAEX006509	AT2G37040	PHE ammonia lyase 1
GWHGAAEX006525	-	-
GWHGAAEX006535	-	-
GWHGAAEX006536	AT5G58950	Protein kinase superfamily protein
GWHGAAEX006538	AT3G15354	SPA1-related 3
GWHGAAEX006541	AT5G11650	alpha/beta-Hydrolases superfamily protein
GWHGAAEX006543	AT1G59870	ABC-2 and Plant PDR ABC-type transporter family protein
GWHGAAEX006544	-	-
GWHGAAEX006547	-	-
GWHGAAEX006552	AT5G15130	WRKY DNA-binding protein 72
GWHGAAEX006560	AT5G19400	Telomerase activating protein Est1
GWHGAAEX006567	AT3G24170	glutathione-disulfide reductase
GWHGAAEX006568	AT2G41750	DTW domain-containing protein
GWHGAAEX006585	AT5G18650	CHY-type/CTCHY-type/RING-type Zinc finger protein
GWHGAAEX006588	-	-
GWHGAAEX006643	AT1G79180	myb domain protein 63
GWHGAAEX006650	AT5G46910	Transcription factor jumonji (jmj) family protein / zinc finger (C5HC2 type) family protein
GWHGAAEX006653	-	-
GWHGAAEX006666	-	-
GWHGAAEX006667	AT3G23640	heteroglycan glucosidase 1
GWHGAAEX006681	AT1G16790	ribosomal protein-related
GWHGAAEX006682	-	-
GWHGAAEX006693	-	-
GWHGAAEX006696	-	-
GWHGAAEX006702	-	-
GWHGAAEX006703	-	-
GWHGAAEX006704	-	-
GWHGAAEX006729	AT4G21390	S-locus lectin protein kinase family protein
GWHGAAEX006738	-	-
GWHGAAEX006749	-	-
GWHGAAEX006750	AT2G34660	multidrug resistance-associated protein 2
GWHGAAEX006761	AT2G05940	Protein kinase superfamily protein
GWHGAAEX006762	AT2G05910	Protein of unknown function (DUF567)
GWHGAAEX006775	AT1G19180	jasmonate-zim-domain protein 1
GWHGAAEX006788	-	-
GWHGAAEX006789	AT4G33160	F-box family protein
GWHGAAEX006790	AT1G53860	Remorin family protein
GWHGAAEX006794	AT5G58730	pfkB-like carbohydrate kinase family protein
GWHGAAEX006813	AT4G03030	Galactose oxidase/kelch repeat superfamily protein
GWHGAAEX006833	AT2G35060	K+ uptake permease 11
GWHGAAEX006836	AT5G44790	copper-exporting ATPase / responsive-to-antagonist 1 / copper-transporting ATPase (RAN1)
GWHGAAEX006838	-	-
GWHGAAEX006841	AT4G20050	Pectin lyase-like superfamily protein
GWHGAAEX006845	AT1G54320	LEM3 (ligand-effect modulator 3) family protein / CDC50 family protein
GWHGAAEX006855	AT1G61250	secretory carrier 3
GWHGAAEX006856	AT1G03540	Pentatricopeptide repeat (PPR-like) superfamily protein
GWHGAAEX006857	AT5G54390	HAL2-like
GWHGAAEX006864	AT3G28880	Ankyrin repeat family protein
GWHGAAEX006896	AT5G19600	sulfate transporter 3;5
GWHGAAEX006915	-	-
GWHGAAEX006965	-	-
GWHGAAEX006966	-	-
GWHGAAEX006975	-	-
GWHGAAEX006978	AT2G39480	P-glycoprotein 6
GWHGAAEX006983	-	-
GWHGAAEX006988	-	-
GWHGAAEX006995	AT3G06140	RING/U-box superfamily protein
GWHGAAEX007016	-	-
GWHGAAEX007073	-	-
GWHGAAEX007075	-	-
GWHGAAEX007076	AT1G03060	Beige/BEACH domain ;WD domain, G-beta repeat protein
GWHGAAEX007082	AT4G04930	fatty acid desaturase family protein
GWHGAAEX007083	-	-
GWHGAAEX007094	-	-
GWHGAAEX007112	AT3G16240	delta tonoplast integral protein
GWHGAAEX007137	AT2G16760	Calcium-dependent phosphotriesterase superfamily protein
GWHGAAEX007144	-	-
GWHGAAEX007151	AT2G43370	RNA-binding (RRM/RBD/RNP motifs) family protein
GWHGAAEX007157	AT3G59310	Eukaryotic protein of unknown function (DUF914)
GWHGAAEX007165	AT5G40780	lysine histidine transporter 1
GWHGAAEX007187	-	-
GWHGAAEX007197	-	-
GWHGAAEX007207	-	-
GWHGAAEX007213	AT5G15770	glucose-6-phosphate acetyltransferase 1
GWHGAAEX007248	-	-
GWHGAAEX007258	-	-
GWHGAAEX007261	-	-
GWHGAAEX007268	AT1G13360
GWHGAAEX007276	AT2G33570	Domain of unknown function (DUF23)
GWHGAAEX007288	AT5G06839	bZIP transcription factor family protein
GWHGAAEX007298	AT3G13380	BRI1-like 3
GWHGAAEX007308	AT5G13580	ABC-2 type transporter family protein
GWHGAAEX007310	-	-
GWHGAAEX007311	-	-
GWHGAAEX007330	AT3G51990	Protein kinase superfamily protein
GWHGAAEX007334	-	-
GWHGAAEX007336	AT5G13500
GWHGAAEX007346	-	-
GWHGAAEX007347	AT3G10190	Calcium-binding EF-hand family protein
GWHGAAEX007353	AT1G24620	EF hand calcium-binding protein family
GWHGAAEX007364	AT2G40740	WRKY DNA-binding protein 55
GWHGAAEX007367	-	-
GWHGAAEX007373	-	-
GWHGAAEX007386	AT2G30490	cinnamate-4-hydroxylase
GWHGAAEX007392	AT3G08610
GWHGAAEX007403	-	-
GWHGAAEX007422	-	-
GWHGAAEX007425	-	-
GWHGAAEX007428	AT2G46620	P-loop containing nucleoside triphosphate hydrolases superfamily protein
GWHGAAEX007431	AT1G49160	Protein kinase superfamily protein
GWHGAAEX007435	-	-
GWHGAAEX007439	AT4G00730	Homeobox-leucine zipper family protein / lipid-binding START domain-containing protein
GWHGAAEX007440	AT4G00750	S-adenosyl-L-methionine-dependent methyltransferases superfamily protein
GWHGAAEX007446	AT5G24490	30S ribosomal protein, putative
GWHGAAEX007450	-	-
GWHGAAEX007452	AT1G62770	Plant invertase/pectin methylesterase inhibitor superfamily protein
GWHGAAEX007458	AT2G46870	AP2/B3-like transcriptional factor family protein
GWHGAAEX007468	AT5G15340	Pentatricopeptide repeat (PPR) superfamily protein
GWHGAAEX007470	AT3G60900	FASCICLIN-like arabinogalactan-protein 10
GWHGAAEX007481	-	-
GWHGAAEX007482	AT1G01140	CBL-interacting protein kinase 9
GWHGAAEX007484	-	-
GWHGAAEX007486	-	-
GWHGAAEX007487	-	-
GWHGAAEX007489	-	-
GWHGAAEX007490	AT4G11280	1-aminocyclopropane-1-carboxylic acid (acc) synthase 6
GWHGAAEX007496	-	-
GWHGAAEX007498	AT5G41460	Protein of unknown function (DUF604)
GWHGAAEX007499	-	-
GWHGAAEX007521	AT3G15450	Aluminium induced protein with YGL and LRDR motifs
GWHGAAEX007522	AT5G53750	CBS domain-containing protein
GWHGAAEX007524	AT5G51830	pfkB-like carbohydrate kinase family protein
GWHGAAEX007545	AT4G38620	myb domain protein 4
GWHGAAEX007547	-	-
GWHGAAEX007552	AT4G23030	MATE efflux family protein
GWHGAAEX007559	-	-
GWHGAAEX007574	-	-
GWHGAAEX007601	-	-
GWHGAAEX007630	AT5G47910	respiratory burst oxidase homologue D
GWHGAAEX007632	-	-
GWHGAAEX007637	AT3G03280
GWHGAAEX007644	-	-
GWHGAAEX007651	-	-
GWHGAAEX007652	AT3G26690	nudix hydrolase homolog 13
GWHGAAEX007659	AT4G38470	ACT-like protein tyrosine kinase family protein
GWHGAAEX007661	AT1G33260	Protein kinase superfamily protein
GWHGAAEX007673	AT5G47180	Plant VAMP (vesicle-associated membrane protein) family protein
GWHGAAEX007683	AT4G17500	ethylene responsive element binding factor 1
GWHGAAEX007685	AT5G51180	alpha/beta-Hydrolases superfamily protein
GWHGAAEX007699	AT2G44980	SNF2 domain-containing protein / helicase domain-containing protein
GWHGAAEX007702	AT4G16700	phosphatidylserine decarboxylase 1
GWHGAAEX007714	AT1G65680	expansin B2
GWHGAAEX007727	AT3G60680	Plant protein of unknown function (DUF641)
GWHGAAEX007767	AT1G11260	sugar transporter 1
GWHGAAEX007775	AT1G26470
GWHGAAEX007779	-	-
GWHGAAEX007780	AT1G75080	Brassinosteroid signalling positive regulator (BZR1) family protein
GWHGAAEX007783	AT5G02430	Transducin/WD40 repeat-like superfamily protein
GWHGAAEX007796	-	-
GWHGAAEX007804	-	-
GWHGAAEX007826	-	-
GWHGAAEX007864	-	-
GWHGAAEX007875	-	-
GWHGAAEX007876	-	-
GWHGAAEX007895	-	-
GWHGAAEX007897	-	-
GWHGAAEX007911	-	-
GWHGAAEX007926	-	-
GWHGAAEX007934	AT1G21580	Zinc finger C-x8-C-x5-C-x3-H type family protein
GWHGAAEX007942	-	-
GWHGAAEX007974	-	-
GWHGAAEX007979	-	-
GWHGAAEX007985	AT5G09680	reduced lateral root formation
GWHGAAEX007987	-	-
GWHGAAEX007994	AT3G23440	embryo sac development arrest 6
GWHGAAEX007997	-	-
GWHGAAEX008008	AT4G10300	RmlC-like cupins superfamily protein
GWHGAAEX008023	AT5G65980	Auxin efflux carrier family protein
GWHGAAEX008041	-	-
GWHGAAEX008044	AT3G51060	Lateral root primordium (LRP) protein-related
GWHGAAEX008046	-	-
GWHGAAEX008062	AT5G24320	Transducin/WD40 repeat-like superfamily protein
GWHGAAEX008086	AT1G04750	vesicle-associated membrane protein 721
GWHGAAEX008088	AT3G45020	Ribosomal L18p/L5e family protein
GWHGAAEX008091	AT5G48850	Tetratricopeptide repeat (TPR)-like superfamily protein
GWHGAAEX008093	AT3G28480	Oxoglutarate/iron-dependent oxygenase
GWHGAAEX008102	AT3G58490	Phosphatidic acid phosphatase (PAP2) family protein
GWHGAAEX008114	AT1G55020	lipoxygenase 1
GWHGAAEX008147	AT1G75020	lysophosphatidyl acyltransferase 4
GWHGAAEX008150	-	-
GWHGAAEX008151	AT1G10150	Carbohydrate-binding protein
GWHGAAEX008152	AT1G73300	serine carboxypeptidase-like 2
GWHGAAEX008159	AT1G10070	branched-chain amino acid transaminase 2
GWHGAAEX008185	AT5G08110	nucleic acid binding;ATP-dependent helicases;ATP binding;helicases;ATP-dependent helicases
GWHGAAEX008202	AT4G30380	Barwin-related endoglucanase
GWHGAAEX008204	-	-
GWHGAAEX008214	AT3G59940	Galactose oxidase/kelch repeat superfamily protein
GWHGAAEX008218	-	-
GWHGAAEX008222	AT4G37445
GWHGAAEX008231	-	-
GWHGAAEX008233	AT2G46080
GWHGAAEX008255	AT1G11915
GWHGAAEX008265	-	-
GWHGAAEX008288	-	-
GWHGAAEX008303	AT3G10370	FAD-dependent oxidoreductase family protein
GWHGAAEX008312	AT5G60740	ABC transporter family protein
GWHGAAEX008324	AT4G21705	Tetratricopeptide repeat (TPR)-like superfamily protein
GWHGAAEX008355	AT5G15510	TPX2 (targeting protein for Xklp2) protein family
GWHGAAEX008360	-	-
GWHGAAEX008361	AT5G15470	galacturonosyltransferase 14
GWHGAAEX008367	AT3G50930	cytochrome BC1 synthesis
GWHGAAEX008394	-	-
GWHGAAEX008427	-	-
GWHGAAEX008446	-	-
GWHGAAEX008470	AT2G47800	multidrug resistance-associated protein 4
GWHGAAEX008479	-	-
GWHGAAEX008482	-	-
GWHGAAEX008521	AT5G39360	EID1-like 2
GWHGAAEX008555	-	-
GWHGAAEX008572	-	-
GWHGAAEX008577	AT4G01610	Cysteine proteinases superfamily protein
GWHGAAEX008584	AT4G01240	S-adenosyl-L-methionine-dependent methyltransferases superfamily protein
GWHGAAEX008596	-	-
GWHGAAEX008597	AT1G79900	Mitochondrial substrate carrier family protein
GWHGAAEX008603	AT3G24620	RHO guanyl-nucleotide exchange factor 8
GWHGAAEX008604	-	-
GWHGAAEX008611	-	-
GWHGAAEX008613	AT1G15080	lipid phosphate phosphatase 2
GWHGAAEX008627	-	-
GWHGAAEX008630	AT3G61980	serine protease inhibitor, Kazal-type family protein
GWHGAAEX008632	-	-
GWHGAAEX008650	-	-
GWHGAAEX008654	AT5G21090	Leucine-rich repeat (LRR) family protein
GWHGAAEX008656	-	-
GWHGAAEX008659	-	-
GWHGAAEX008661	AT3G45830
GWHGAAEX008663	AT5G59560	sensitivity to red light reduced protein (SRR1)
GWHGAAEX008664	-	-
GWHGAAEX008685	-	-
GWHGAAEX008692	AT2G46700	CDPK-related kinase 3
GWHGAAEX008699	AT4G24130	Protein of unknown function, DUF538
GWHGAAEX008704	-	-
GWHGAAEX008723	-	-
GWHGAAEX008727	-	-
GWHGAAEX008737	AT1G45207	Remorin family protein
GWHGAAEX008738	-	-
GWHGAAEX008749	-	-
GWHGAAEX008763	AT4G39830	Cupredoxin superfamily protein
GWHGAAEX008764	-	-
GWHGAAEX008767	AT4G39640	gamma-glutamyl transpeptidase 1
GWHGAAEX008772	-	-
GWHGAAEX008785	AT3G47700	RINT-1 / TIP-1 family
GWHGAAEX008796	-	-
GWHGAAEX008804	-	-
GWHGAAEX008816	AT3G29000	Calcium-binding EF-hand family protein
GWHGAAEX008824	-	-
GWHGAAEX008836	AT1G72310	RING/U-box superfamily protein
GWHGAAEX008852	AT1G19180	jasmonate-zim-domain protein 1
GWHGAAEX008856	-	-
GWHGAAEX008863	-	-
GWHGAAEX008864	-	-
GWHGAAEX008865	AT3G06880	Transducin/WD40 repeat-like superfamily protein
GWHGAAEX008893	AT3G23240	ethylene response factor 1
GWHGAAEX008908	-	-
GWHGAAEX008913	AT4G22990	Major Facilitator Superfamily with SPX (SYG1/Pho81/XPR1) domain-containing protein
GWHGAAEX008915	-	-
GWHGAAEX008918	AT1G01880	5'-3' exonuclease family protein
GWHGAAEX008926	AT4G27745	Yippee family putative zinc-binding protein
GWHGAAEX008928	AT2G17080	Arabidopsis protein of unknown function (DUF241)
GWHGAAEX008934	-	-
GWHGAAEX008948	-	-
GWHGAAEX008958	-	-
GWHGAAEX008959	-	-
GWHGAAEX008973	AT2G16660	Major facilitator superfamily protein
GWHGAAEX008995	-	-
GWHGAAEX009002	AT1G26340	cytochrome B5 isoform A
GWHGAAEX009013	AT5G61210	soluble N-ethylmaleimide-sensitive factor adaptor protein 33
GWHGAAEX009014	-	-
GWHGAAEX009030	AT2G26770	plectin-related
GWHGAAEX009048	AT2G37960
GWHGAAEX009049	AT3G54040	PAR1 protein
GWHGAAEX009050	-	-
GWHGAAEX009051	-	-
GWHGAAEX009062	AT2G39705	ROTUNDIFOLIA like 8
GWHGAAEX009070	AT5G59410	Rab5-interacting family protein
GWHGAAEX009072	AT1G07540	TRF-like 2
GWHGAAEX009121	AT5G54880	DTW domain-containing protein
GWHGAAEX009151	AT3G54020	Arabidopsis Inositol phosphorylceramide synthase 1
GWHGAAEX009152	-	-
GWHGAAEX009156	-	-
GWHGAAEX009159	AT5G59610	Chaperone DnaJ-domain superfamily protein
GWHGAAEX009162	AT3G46620	zinc finger (C3HC4-type RING finger) family protein
GWHGAAEX009163	AT2G39705	ROTUNDIFOLIA like 8
GWHGAAEX009166	-	-
GWHGAAEX009168	AT2G28930	protein kinase 1B
GWHGAAEX009169	AT5G45400	Replication factor-A protein 1-related
GWHGAAEX009170	AT5G02400	pol-like 2
GWHGAAEX009177	-	-
GWHGAAEX009188	AT1G09780	Phosphoglycerate mutase, 2,3-bisphosphoglycerate-independent
GWHGAAEX009193	-	-
GWHGAAEX009206	AT1G09380	nodulin MtN21 /EamA-like transporter family protein
GWHGAAEX009209	-	-
GWHGAAEX009210	-	-
GWHGAAEX009228	-	-
GWHGAAEX009239	-	-
GWHGAAEX009248	-	-
GWHGAAEX009266	-	-
GWHGAAEX009267	AT3G02550	LOB domain-containing protein 41
GWHGAAEX009268	AT5G16120	alpha/beta-Hydrolases superfamily protein
GWHGAAEX009280	AT1G73805	Calmodulin binding protein-like
GWHGAAEX009302	-	-
GWHGAAEX009304	-	-
GWHGAAEX009311	-	-
GWHGAAEX009312	-	-
GWHGAAEX009313	AT4G01610	Cysteine proteinases superfamily protein
GWHGAAEX009320	-	-
GWHGAAEX009342	-	-
GWHGAAEX009356	AT1G49740	PLC-like phosphodiesterases superfamily protein
GWHGAAEX009370	AT1G07160	Protein phosphatase 2C family protein
GWHGAAEX009375	-	-
GWHGAAEX009380	-	-
GWHGAAEX009419	-	-
GWHGAAEX009436	AT3G18970	mitochondrial editing factor 20
GWHGAAEX009447	-	-
GWHGAAEX009450	AT5G63010	Transducin/WD40 repeat-like superfamily protein
GWHGAAEX009460	AT1G77010	Pentatricopeptide repeat (PPR) superfamily protein
GWHGAAEX009462	-	-
GWHGAAEX009477	-	-
GWHGAAEX009479	AT4G13020	Protein kinase superfamily protein
GWHGAAEX009480	AT3G07220	SMAD/FHA domain-containing protein
GWHGAAEX009485	AT3G02830	zinc finger protein 1
GWHGAAEX009493	AT3G02800	Tyrosine phosphatase family protein
GWHGAAEX009510	AT5G22390	Protein of unknown function (DUF3049)
GWHGAAEX009512	-	-
GWHGAAEX009532	AT3G06130	Heavy metal transport/detoxification superfamily protein
GWHGAAEX009536	AT3G05990	Leucine-rich repeat (LRR) family protein
GWHGAAEX009538	AT3G05510	Phospholipid/glycerol acyltransferase family protein
GWHGAAEX009546	AT5G19040	isopentenyltransferase 5
GWHGAAEX009552	-	-
GWHGAAEX009562	AT4G15800	ralf-like 33
GWHGAAEX009569	AT2G17220	Protein kinase superfamily protein
GWHGAAEX009590	-	-
GWHGAAEX009593	AT3G51130
GWHGAAEX009603	AT1G06050	Protein of unknown function (DUF1336)
GWHGAAEX009620	-	-
GWHGAAEX009624	AT2G45600	alpha/beta-Hydrolases superfamily protein
GWHGAAEX009626	-	-
GWHGAAEX009635	AT4G15550	indole-3-acetate beta-D-glucosyltransferase
GWHGAAEX009653	AT5G55490	gamete expressed protein 1
GWHGAAEX009656	-	-
GWHGAAEX009657	-	-
GWHGAAEX009660	AT1G48430	Dihydroxyacetone kinase
GWHGAAEX009661	AT2G01905	cyclin J18
GWHGAAEX009667	-	-
GWHGAAEX009671	-	-
GWHGAAEX009675	AT3G62760	Glutathione S-transferase family protein
GWHGAAEX009701	AT2G38920	SPX (SYG1/Pho81/XPR1) domain-containing protein / zinc finger (C3HC4-type RING finger) protein-related
GWHGAAEX009703	-	-
GWHGAAEX009705	AT5G21990	Tetratricopeptide repeat (TPR)-like superfamily protein
GWHGAAEX009719	AT1G42430
GWHGAAEX009721	AT2G17040	NAC domain containing protein 36
GWHGAAEX009736	-	-
GWHGAAEX009766	AT4G21200	gibberellin 2-oxidase 8
GWHGAAEX009767	-	-
GWHGAAEX009770	-	-
GWHGAAEX009789	AT4G34215	Domain of unknown function (DUF303)
GWHGAAEX009814	-	-
GWHGAAEX009817	AT5G18270	Arabidopsis NAC domain containing protein 87
GWHGAAEX009818	AT3G09180
GWHGAAEX009819	-	-
GWHGAAEX009820	-	-
GWHGAAEX009821	-	-
GWHGAAEX009823	-	-
GWHGAAEX009824	AT1G69560	myb domain protein 105
GWHGAAEX009825	-	-
GWHGAAEX009826	-	-
GWHGAAEX009828	-	-
GWHGAAEX009829	-	-
GWHGAAEX009832	-	-
GWHGAAEX009848	AT1G33110	MATE efflux family protein
GWHGAAEX009855	-	-
GWHGAAEX009864	AT2G41010	calmodulin (CAM)-binding protein of 25 kDa
GWHGAAEX009869	-	-
GWHGAAEX009872	-	-
GWHGAAEX009885	-	-
GWHGAAEX009902	AT1G07940	GTP binding Elongation factor Tu family protein
GWHGAAEX009907	-	-
GWHGAAEX009915	AT3G55950	CRINKLY4 related 3
GWHGAAEX009916	-	-
GWHGAAEX009921	AT2G38250	Homeodomain-like superfamily protein
GWHGAAEX009926	AT1G72330	alanine aminotransferase 2
GWHGAAEX009939	-	-
GWHGAAEX009951	AT3G06080	Plant protein of unknown function (DUF828)
GWHGAAEX009958	-	-
GWHGAAEX009997	-	-
GWHGAAEX010000	-	-
GWHGAAEX010015	-	-
GWHGAAEX010022	AT5G26030	ferrochelatase 1
GWHGAAEX010047	-	-
GWHGAAEX010064	AT3G20310	ethylene response factor 7
GWHGAAEX010068	-	-
GWHGAAEX010080	-	-
GWHGAAEX010087	-	-
GWHGAAEX010099	-	-
GWHGAAEX010104	AT5G28830	calcium-binding EF hand family protein
GWHGAAEX010108	AT2G43060	ILI1 binding bHLH 1
GWHGAAEX010111	-	-
GWHGAAEX010123	AT1G04750	vesicle-associated membrane protein 721
GWHGAAEX010135	AT3G13600	calmodulin-binding family protein
GWHGAAEX010141	-	-
GWHGAAEX010142	-	-
GWHGAAEX010144	AT2G25737	Sulfite exporter TauE/SafE family protein
GWHGAAEX010163	-	-
GWHGAAEX010169	-	-
GWHGAAEX010174	AT3G54570	Plant calmodulin-binding protein-related
GWHGAAEX010175	AT1G50420	scarecrow-like 3
GWHGAAEX010241	-	-
GWHGAAEX010268	-	-
GWHGAAEX010270	-	-
GWHGAAEX010295	-	-
GWHGAAEX010309	-	-
GWHGAAEX010320	-	-
GWHGAAEX010321	AT2G01170	bidirectional amino acid transporter 1
GWHGAAEX010322	-	-
GWHGAAEX010324	-	-
GWHGAAEX010327	AT1G27990
GWHGAAEX010333	-	-
GWHGAAEX010362	AT2G30130	Lateral organ boundaries (LOB) domain family protein
GWHGAAEX010371	-	-
GWHGAAEX010372	AT2G27610	Tetratricopeptide repeat (TPR)-like superfamily protein
GWHGAAEX010403	-	-
GWHGAAEX010414	AT5G40470	RNI-like superfamily protein
GWHGAAEX010441	AT3G18690	MAP kinase substrate 1
GWHGAAEX010443	AT5G64660	CYS, MET, PRO, and GLY protein 2
GWHGAAEX010456	AT4G38900	Basic-leucine zipper (bZIP) transcription factor family protein
GWHGAAEX010459	AT4G24160	alpha/beta-Hydrolases superfamily protein
GWHGAAEX010472	AT5G06700	Plant protein of unknown function (DUF828)
GWHGAAEX010474	-	-
GWHGAAEX010494	AT5G49890	chloride channel C
GWHGAAEX010530	AT1G76240	Arabidopsis protein of unknown function (DUF241)
GWHGAAEX010534	-	-
GWHGAAEX010535	-	-
GWHGAAEX010551	AT4G33050	calmodulin-binding family protein
GWHGAAEX010554	AT1G65620	Lateral organ boundaries (LOB) domain family protein
GWHGAAEX010555	-	-
GWHGAAEX010556	-	-
GWHGAAEX010571	-	-
GWHGAAEX010581	-	-
GWHGAAEX010583	-	-
GWHGAAEX010589	-	-
GWHGAAEX010594	-	-
GWHGAAEX010605	-	-
GWHGAAEX010606	-	-
GWHGAAEX010644	-	-
GWHGAAEX010669	-	-
GWHGAAEX010683	AT1G29640	Protein of unknown function, DUF584
GWHGAAEX010687	AT1G29800	RING/FYVE/PHD-type zinc finger family protein
GWHGAAEX010690	-	-
GWHGAAEX010708	AT3G61580	Fatty acid/sphingolipid desaturase
GWHGAAEX010717	-	-
GWHGAAEX010734	-	-
GWHGAAEX010738	AT1G09070	soybean gene regulated by cold-2
GWHGAAEX010744	-	-
GWHGAAEX010746	AT5G13180	NAC domain containing protein 83
GWHGAAEX010749	-	-
GWHGAAEX010752	AT5G51070	Clp ATPase
GWHGAAEX010761	-	-
GWHGAAEX010764	AT4G23810	WRKY family transcription factor
GWHGAAEX010771	AT2G04570	GDSL-like Lipase/Acylhydrolase superfamily protein
GWHGAAEX010789	-	-
GWHGAAEX010800	-	-
GWHGAAEX010806	AT1G13410	Tetratricopeptide repeat (TPR)-like superfamily protein
GWHGAAEX010809	-	-
GWHGAAEX010840	-	-
GWHGAAEX010852	-	-
GWHGAAEX010870	AT4G31350	Core-2/I-branching beta-1,6-N-acetylglucosaminyltransferase family protein
GWHGAAEX010871	AT2G24430	NAC domain containing protein 38
GWHGAAEX010877	AT1G16770
GWHGAAEX010883	AT4G16710	glycosyltransferase family protein 28
GWHGAAEX010892	AT2G23340	DREB and EAR motif protein 3
GWHGAAEX010894	AT4G06534
GWHGAAEX010906	-	-
GWHGAAEX010918	-	-
GWHGAAEX010923	AT3G28370
GWHGAAEX010925	AT1G05060
GWHGAAEX010929	AT3G28210	zinc finger (AN1-like) family protein
GWHGAAEX010936	AT5G35200	ENTH/ANTH/VHS superfamily protein
GWHGAAEX010941	-	-
GWHGAAEX010964	-	-
GWHGAAEX010965	-	-
GWHGAAEX010976	-	-
GWHGAAEX010994	AT3G14310	pectin methylesterase 3
GWHGAAEX010999	-	-
GWHGAAEX011007	AT4G33260	Transducin family protein / WD-40 repeat family protein
GWHGAAEX011011	-	-
GWHGAAEX011012	-	-
GWHGAAEX011026	-	-
GWHGAAEX011027	-	-
GWHGAAEX011044	AT5G65570	Tetratricopeptide repeat (TPR)-like superfamily protein
GWHGAAEX011045	AT5G65530	Protein kinase superfamily protein
GWHGAAEX011093	-	-
GWHGAAEX011102	AT5G26220	ChaC-like family protein
GWHGAAEX011105	-	-
GWHGAAEX011107	AT5G57240	OSBP(oxysterol binding protein)-related protein 4C
GWHGAAEX011127	-	-
GWHGAAEX011128	AT5G57510
GWHGAAEX011132	AT4G30200	vernalization5/VIN3-like
GWHGAAEX011139	AT2G24570	WRKY DNA-binding protein 17
GWHGAAEX011151	AT1G04180	YUCCA 9
GWHGAAEX011158	-	-
GWHGAAEX011182	AT4G37740	growth-regulating factor 2
GWHGAAEX011198	-	-
GWHGAAEX011227	-	-
GWHGAAEX011232	-	-
GWHGAAEX011233	-	-
GWHGAAEX011250	-	-
GWHGAAEX011263	-	-
GWHGAAEX011264	-	-
GWHGAAEX011287	-	-
GWHGAAEX011299	AT3G08710	thioredoxin H-type 9
GWHGAAEX011314	AT1G07740	Tetratricopeptide repeat (TPR)-like superfamily protein
GWHGAAEX011329	AT1G27450	adenine phosphoribosyl transferase 1
GWHGAAEX011334	-	-
GWHGAAEX011338	AT5G47560	tonoplast dicarboxylate transporter
GWHGAAEX011339	-	-
GWHGAAEX011341	AT3G09880	Protein phosphatase 2A regulatory B subunit family protein
GWHGAAEX011345	-	-
GWHGAAEX011347	AT3G29230	Tetratricopeptide repeat (TPR)-like superfamily protein
GWHGAAEX011352	AT4G37360	cytochrome P450, family 81, subfamily D, polypeptide 2
GWHGAAEX011358	-	-
GWHGAAEX011372	AT5G06260	TLD-domain containing nucleolar protein
GWHGAAEX011380	-	-
GWHGAAEX011384	AT5G53900	Serine/threonine-protein kinase WNK (With No Lysine)-related
GWHGAAEX011386	AT3G15210	ethylene responsive element binding factor 4
GWHGAAEX011390	AT3G61170	Tetratricopeptide repeat (TPR)-like superfamily protein
GWHGAAEX011404	AT4G04630	Protein of unknown function, DUF584
GWHGAAEX011405	AT2G30420	Homeodomain-like superfamily protein
GWHGAAEX011438	-	-
GWHGAAEX011453	AT1G80160	Lactoylglutathione lyase / glyoxalase I family protein
GWHGAAEX011475	AT4G32060	calcium-binding EF hand family protein
GWHGAAEX011479	-	-
GWHGAAEX011480	-	-
GWHGAAEX011498	AT1G13600	basic leucine-zipper 58
GWHGAAEX011514	AT1G20925	Auxin efflux carrier family protein
GWHGAAEX011523	AT2G33560	BUB1-related (BUB1: budding uninhibited by benzymidazol 1)
GWHGAAEX011542	AT5G25220	KNOTTED1-like homeobox gene 3
GWHGAAEX011548	-	-
GWHGAAEX011552	AT4G15417	RNAse II-like 1
GWHGAAEX011554	AT5G38200	Class I glutamine amidotransferase-like superfamily protein
GWHGAAEX011555	-	-
GWHGAAEX011587	-	-
GWHGAAEX011603	AT2G23810	tetraspanin8
GWHGAAEX011619	AT2G07180	Protein kinase superfamily protein
GWHGAAEX011662	-	-
GWHGAAEX011679	-	-
GWHGAAEX011693	AT2G34520	mitochondrial ribosomal protein S14
GWHGAAEX011694	ATMG00210	ribosomal protein L5
GWHGAAEX011695	-	-
GWHGAAEX011701	-	-
GWHGAAEX011710	AT5G06410	DNAJ heat shock N-terminal domain-containing protein
GWHGAAEX011711	-	-
GWHGAAEX011712	-	-
GWHGAAEX011722	AT3G55390	Uncharacterised protein family (UPF0497)
GWHGAAEX011729	AT2G28710	C2H2-type zinc finger family protein
GWHGAAEX011737	AT1G32740	SBP (S-ribonuclease binding protein) family protein
GWHGAAEX011744	AT2G38740	Haloacid dehalogenase-like hydrolase (HAD) superfamily protein
GWHGAAEX011746	AT4G17030	expansin-like B1
GWHGAAEX011751	AT5G46560
GWHGAAEX011756	AT5G16760	Inositol 1,3,4-trisphosphate 5/6-kinase family protein
GWHGAAEX011757	AT4G25960	P-glycoprotein 2
GWHGAAEX011762	-	-
GWHGAAEX011764	-	-
GWHGAAEX011773	-	-
GWHGAAEX011774	AT4G27470	RING membrane-anchor 3
GWHGAAEX011789	-	-
GWHGAAEX011795	AT3G04130	Tetratricopeptide repeat (TPR)-like superfamily protein
GWHGAAEX011797	AT3G59950	Peptidase family C54 protein
GWHGAAEX011799	AT4G10810
GWHGAAEX011813	AT5G14770	Tetratricopeptide repeat (TPR)-like superfamily protein
GWHGAAEX011819	AT4G25610	C2H2-like zinc finger protein
GWHGAAEX011821	AT1G01610	glycerol-3-phosphate acyltransferase 4
GWHGAAEX011842	AT4G00340	receptor-like protein kinase 4
GWHGAAEX011843	AT4G00330	calmodulin-binding receptor-like cytoplasmic kinase 2
GWHGAAEX011849	-	-
GWHGAAEX011861	AT3G01580	Tetratricopeptide repeat (TPR)-like superfamily protein
GWHGAAEX011868	-	-
GWHGAAEX011878	-	-
GWHGAAEX011887	AT1G04690	potassium channel beta subunit 1
GWHGAAEX011891	AT2G36790	UDP-glucosyl transferase 73C6
GWHGAAEX011894	-	-
GWHGAAEX011896	-	-
GWHGAAEX011897	AT2G36790	UDP-glucosyl transferase 73C6
GWHGAAEX011904	-	-
GWHGAAEX011911	AT5G46050	peptide transporter 3
GWHGAAEX011912	AT3G23530	Cyclopropane-fatty-acyl-phospholipid synthase
GWHGAAEX011922	AT1G65840	polyamine oxidase 4
GWHGAAEX011926	AT3G02820	zinc knuckle (CCHC-type) family protein
GWHGAAEX011955	AT5G08350	GRAM domain-containing protein / ABA-responsive protein-related
GWHGAAEX011961	AT2G31160	Protein of unknown function (DUF640)
GWHGAAEX011973	AT2G28320	Pleckstrin homology (PH) and lipid-binding START domains-containing protein
GWHGAAEX012016	AT4G29390	Ribosomal protein S30 family protein
GWHGAAEX012028	-	-
GWHGAAEX012029	AT5G46940	Plant invertase/pectin methylesterase inhibitor superfamily protein
GWHGAAEX012035	AT3G27730	ATP binding;ATP-dependent helicases;DNA helicases
GWHGAAEX012038	-	-
GWHGAAEX012039	AT3G12770	mitochondrial editing factor 22
GWHGAAEX012058	AT3G27330	zinc finger (C3HC4-type RING finger) family protein
GWHGAAEX012064	AT1G10280	Core-2/I-branching beta-1,6-N-acetylglucosaminyltransferase family protein
GWHGAAEX012073	AT5G03260	laccase 11
GWHGAAEX012092	-	-
GWHGAAEX012132	AT2G43120	RmlC-like cupins superfamily protein
GWHGAAEX012133	-	-
GWHGAAEX012141	AT4G20820	FAD-binding Berberine family protein
GWHGAAEX012143	AT3G25830	terpene synthase-like sequence-1,8-cineole
GWHGAAEX012144	-	-
GWHGAAEX012151	-	-
GWHGAAEX012174	AT1G59590	ZCF37
GWHGAAEX012179	-	-
GWHGAAEX012186	AT1G25360	Pentatricopeptide repeat (PPR) superfamily protein
GWHGAAEX012201	-	-
GWHGAAEX012202	AT4G10960	UDP-D-glucose/UDP-D-galactose 4-epimerase 5
GWHGAAEX012208	AT3G19540	Protein of unknown function (DUF620)
GWHGAAEX012215	AT1G80300	nucleotide transporter 1
GWHGAAEX012222	AT1G15360	Integrase-type DNA-binding superfamily protein
GWHGAAEX012225	AT5G62200	Embryo-specific protein 3, (ATS3)
GWHGAAEX012233	-	-
GWHGAAEX012235	-	-
GWHGAAEX012269	-	-
GWHGAAEX012274	-	-
GWHGAAEX012282	-	-
GWHGAAEX012285	AT3G06880	Transducin/WD40 repeat-like superfamily protein
GWHGAAEX012289	-	-
GWHGAAEX012309	AT4G29230	NAC domain containing protein 75
GWHGAAEX012311	-	-
GWHGAAEX012313	-	-
GWHGAAEX012316	-	-
GWHGAAEX012317	-	-
GWHGAAEX012342	AT2G26180	IQ-domain 6
GWHGAAEX012345	-	-
GWHGAAEX012348	AT4G27130	Translation initiation factor SUI1 family protein
GWHGAAEX012368	-	-
GWHGAAEX012381	AT1G17120	cationic amino acid transporter 8
GWHGAAEX012384	-	-
GWHGAAEX012392	AT1G79580	NAC (No Apical Meristem) domain transcriptional regulator superfamily protein
GWHGAAEX012398	AT5G50080	ethylene response factor 110
GWHGAAEX012421	AT1G22930	T-complex protein 11
GWHGAAEX012422	AT1G71730
GWHGAAEX012429	-	-
GWHGAAEX012444	-	-
GWHGAAEX012445	-	-
GWHGAAEX012446	-	-
GWHGAAEX012455	AT1G35720	annexin 1
GWHGAAEX012472	AT1G22410	Class-II DAHP synthetase family protein
GWHGAAEX012480	-	-
GWHGAAEX012481	-	-
GWHGAAEX012482	AT3G05670	RING/U-box protein
GWHGAAEX012484	-	-
GWHGAAEX012528	AT2G38360	prenylated RAB acceptor 1.B4
GWHGAAEX012533	AT3G20190	Leucine-rich repeat protein kinase family protein
GWHGAAEX012562	-	-
GWHGAAEX012585	AT5G61820
GWHGAAEX012588	AT3G26744	basic helix-loop-helix (bHLH) DNA-binding superfamily protein
GWHGAAEX012605	-	-
GWHGAAEX012629	AT5G03510	C2H2-type zinc finger family protein
GWHGAAEX012641	AT4G25540	homolog of DNA mismatch repair protein MSH3
GWHGAAEX012648	-	-
GWHGAAEX012649	AT3G23890	topoisomerase II
GWHGAAEX012660	AT5G33320	Glucose-6-phosphate/phosphate translocator-related
GWHGAAEX012666	-	-
GWHGAAEX012670	-	-
GWHGAAEX012671	AT4G17530	RAB GTPase homolog 1C
GWHGAAEX012682	-	-
GWHGAAEX012684	-	-
GWHGAAEX012688	AT1G77120	alcohol dehydrogenase 1
GWHGAAEX012697	AT1G01720	NAC (No Apical Meristem) domain transcriptional regulator superfamily protein
GWHGAAEX012698	-	-
GWHGAAEX012703	-	-
GWHGAAEX012709	AT2G13600	Pentatricopeptide repeat (PPR) superfamily protein
GWHGAAEX012722	-	-
GWHGAAEX012727	-	-
GWHGAAEX012731	-	-
GWHGAAEX012734	-	-
GWHGAAEX012738	AT3G52440	Dof-type zinc finger DNA-binding family protein
GWHGAAEX012740	-	-
GWHGAAEX012743	AT3G12000	S-locus related protein SLR1, putative (S1)
GWHGAAEX012751	AT1G74450	Protein of unknown function (DUF793)
GWHGAAEX012752	AT1G09980	Putative serine esterase family protein
GWHGAAEX012763	-	-
GWHGAAEX012764	-	-
GWHGAAEX012781	-	-
GWHGAAEX012787	-	-
GWHGAAEX012789	AT1G70780
GWHGAAEX012811	AT3G28450	Leucine-rich repeat protein kinase family protein
GWHGAAEX012826	AT1G75680	glycosyl hydrolase 9B7
GWHGAAEX012841	-	-
GWHGAAEX012847	-	-
GWHGAAEX012848	AT3G60200
GWHGAAEX012884	AT4G12320	cytochrome P450, family 706, subfamily A, polypeptide 6
GWHGAAEX012908	AT4G35890	winged-helix DNA-binding transcription factor family protein
GWHGAAEX012923	AT3G56200	Transmembrane amino acid transporter family protein
GWHGAAEX012924	AT1G76470	NAD(P)-binding Rossmann-fold superfamily protein
GWHGAAEX012931	-	-
GWHGAAEX012950	-	-
GWHGAAEX012951	-	-
GWHGAAEX012953	AT4G20780	calmodulin like 42
GWHGAAEX012960	AT1G09575	Protein of unknown function (DUF607)
GWHGAAEX012964	-	-
GWHGAAEX012966	AT1G55850	cellulose synthase like E1
GWHGAAEX012972	AT4G15093	catalytic LigB subunit of aromatic ring-opening dioxygenase family
GWHGAAEX012973	AT4G15093	catalytic LigB subunit of aromatic ring-opening dioxygenase family
GWHGAAEX012974	-	-
GWHGAAEX012975	AT4G29160	SNF7 family protein
GWHGAAEX012980	-	-
GWHGAAEX012981	AT2G02220	phytosulfokin receptor 1
GWHGAAEX012984	AT3G11920	glutaredoxin-related
GWHGAAEX013001	-	-
GWHGAAEX013002	AT1G65730	YELLOW STRIPE like 7
GWHGAAEX013012	AT5G23160
GWHGAAEX013014	AT5G23210	serine carboxypeptidase-like 34
GWHGAAEX013025	AT1G63440	heavy metal atpase 5
GWHGAAEX013026	AT5G39350	Tetratricopeptide repeat (TPR)-like superfamily protein
GWHGAAEX013042	AT5G23000	myb domain protein 37
GWHGAAEX013048	AT3G20510	Transmembrane proteins 14C
GWHGAAEX013062	-	-
GWHGAAEX013069	AT1G74340	dolichol phosphate-mannose biosynthesis regulatory protein-related
GWHGAAEX013071	AT5G54630	zinc finger protein-related
GWHGAAEX013075	AT4G23180	cysteine-rich RLK (RECEPTOR-like protein kinase) 10
GWHGAAEX013077	-	-
GWHGAAEX013078	-	-
GWHGAAEX013079	-	-
GWHGAAEX013105	-	-
GWHGAAEX013113	-	-
GWHGAAEX013119	AT5G65870	phytosulfokine 5 precursor
GWHGAAEX013125	AT1G19300	Nucleotide-diphospho-sugar transferases superfamily protein
GWHGAAEX013141	-	-
GWHGAAEX013142	-	-
GWHGAAEX013147	AT5G66850	mitogen-activated protein kinase kinase kinase 5
GWHGAAEX013149	-	-
GWHGAAEX013160	AT3G19000	2-oxoglutarate (2OG) and Fe(II)-dependent oxygenase superfamily protein
GWHGAAEX013168	-	-
GWHGAAEX013169	-	-
GWHGAAEX013170	AT2G23680	Cold acclimation protein WCOR413 family
GWHGAAEX013182	AT4G30550	Class I glutamine amidotransferase-like superfamily protein
GWHGAAEX013183	-	-
GWHGAAEX013192	AT5G22850	Eukaryotic aspartyl protease family protein
GWHGAAEX013201	AT1G76640	Calcium-binding EF-hand family protein
GWHGAAEX013202	-	-
GWHGAAEX013219	-	-
GWHGAAEX013223	AT3G11180	2-oxoglutarate (2OG) and Fe(II)-dependent oxygenase superfamily protein
GWHGAAEX013224	AT5G59600	Tetratricopeptide repeat (TPR)-like superfamily protein
GWHGAAEX013225	AT3G53320
GWHGAAEX013230	AT3G45640	mitogen-activated protein kinase 3
GWHGAAEX013231	-	-
GWHGAAEX013252	-	-
GWHGAAEX013260	-	-
GWHGAAEX013274	AT5G13810	Glutaredoxin family protein
GWHGAAEX013293	AT1G59710	Protein of unknown function (DUF569)
GWHGAAEX013306	AT2G47550	Plant invertase/pectin methylesterase inhibitor superfamily
GWHGAAEX013320	AT4G13650	Pentatricopeptide repeat (PPR) superfamily protein
GWHGAAEX013326	-	-
GWHGAAEX013331	-	-
GWHGAAEX013338	-	-
GWHGAAEX013344	-	-
GWHGAAEX013395	AT5G54240	Protein of unknown function (DUF1223)
GWHGAAEX013396	-	-
GWHGAAEX013397	-	-
GWHGAAEX013401	AT5G23520	smr (Small MutS Related) domain-containing protein
GWHGAAEX013435	-	-
GWHGAAEX013439	-	-
GWHGAAEX013440	AT4G39520	GTP-binding protein-related
GWHGAAEX013441	AT5G64850
GWHGAAEX013442	AT4G39660	alanine:glyoxylate aminotransferase 2
GWHGAAEX013472	AT1G74530
GWHGAAEX013483	-	-
GWHGAAEX013484	AT1G26870	NAC (No Apical Meristem) domain transcriptional regulator superfamily protein
GWHGAAEX013486	AT3G47550	RING/FYVE/PHD zinc finger superfamily protein
GWHGAAEX013508	-	-
GWHGAAEX013518	-	-
GWHGAAEX013521	-	-
GWHGAAEX013522	AT1G58120
GWHGAAEX013530	-	-
GWHGAAEX013532	AT2G15695	Protein of unknown function DUF829, transmembrane 53
GWHGAAEX013547	AT1G60360	RING/U-box superfamily protein
GWHGAAEX013554	AT3G17920	Outer arm dynein light chain 1 protein
GWHGAAEX013562	-	-
GWHGAAEX013578	-	-
GWHGAAEX013589	-	-
GWHGAAEX013595	-	-
GWHGAAEX013602	-	-
GWHGAAEX013609	AT1G03000	peroxin 6
GWHGAAEX013610	AT4G14630	germin-like protein 9
GWHGAAEX013613	AT4G14630	germin-like protein 9
GWHGAAEX013615	-	-
GWHGAAEX013616	-	-
GWHGAAEX013617	-	-
GWHGAAEX013626	AT1G14520	myo-inositol oxygenase 1
GWHGAAEX013628	AT5G26170	WRKY DNA-binding protein 50
GWHGAAEX013651	AT3G13750	beta galactosidase 1
GWHGAAEX013678	-	-
GWHGAAEX013679	-	-
GWHGAAEX013689	-	-
GWHGAAEX013720	-	-
GWHGAAEX013740	AT2G46150	Late embryogenesis abundant (LEA) hydroxyproline-rich glycoprotein family
GWHGAAEX013741	AT1G64060	respiratory burst oxidase protein F
GWHGAAEX013767	-	-
GWHGAAEX013784	-	-
GWHGAAEX013794	-	-
GWHGAAEX013795	-	-
GWHGAAEX013796	-	-
GWHGAAEX013797	-	-
GWHGAAEX013813	-	-
GWHGAAEX013814	AT4G24972	tapetum determinant 1
GWHGAAEX013815	AT5G40430	myb domain protein 22
GWHGAAEX013820	AT3G02770	Ribonuclease E inhibitor RraA/Dimethylmenaquinone methyltransferase
GWHGAAEX013858	-	-
GWHGAAEX013863	-	-
GWHGAAEX013864	AT3G02070	Cysteine proteinases superfamily protein
GWHGAAEX013869	AT5G03760	Nucleotide-diphospho-sugar transferases superfamily protein
GWHGAAEX013887	-	-
GWHGAAEX013893	-	-
GWHGAAEX013895	-	-
GWHGAAEX013907	-	-
GWHGAAEX013908	AT5G06270
GWHGAAEX013915	AT2G27310	F-box family protein
GWHGAAEX013918	AT1G68310	Protein of unknown function (DUF59)
GWHGAAEX013928	AT5G06320	NDR1/HIN1-like 3
GWHGAAEX013935	-	-
GWHGAAEX013937	-	-
GWHGAAEX013944	AT4G13640	Homeodomain-like superfamily protein
GWHGAAEX013958	AT2G43120	RmlC-like cupins superfamily protein
GWHGAAEX013969	-	-
GWHGAAEX013975	AT5G40610	NAD-dependent glycerol-3-phosphate dehydrogenase family protein
GWHGAAEX013986	AT5G62150	peptidoglycan-binding LysM domain-containing protein
GWHGAAEX014005	-	-
GWHGAAEX014027	AT1G70140	formin 8
GWHGAAEX014035	AT3G05170	Phosphoglycerate mutase family protein
GWHGAAEX014070	AT4G35260	isocitrate dehydrogenase 1
GWHGAAEX014083	-	-
GWHGAAEX014115	AT1G27330	Ribosome associated membrane protein RAMP4
GWHGAAEX014116	AT2G18500	ovate family protein 7
GWHGAAEX014123	AT3G50700	indeterminate(ID)-domain 2
GWHGAAEX014127	AT5G07250	RHOMBOID-like protein 3
GWHGAAEX014144	AT1G29195
GWHGAAEX014148	AT3G11220	Paxneb protein-related
GWHGAAEX014150	AT2G30933	Carbohydrate-binding X8 domain superfamily protein
GWHGAAEX014155	-	-
GWHGAAEX014161	-	-
GWHGAAEX014165	-	-
GWHGAAEX014168	-	-
GWHGAAEX014197	-	-
GWHGAAEX014199	AT1G67340	HCP-like superfamily protein with MYND-type zinc finger
GWHGAAEX014217	AT3G26510	Octicosapeptide/Phox/Bem1p family protein
GWHGAAEX014228	AT1G64380	Integrase-type DNA-binding superfamily protein
GWHGAAEX014231	AT5G16440	isopentenyl diphosphate isomerase 1
GWHGAAEX014260	AT3G27540	beta-1,4-N-acetylglucosaminyltransferase family protein
GWHGAAEX014278	-	-
GWHGAAEX014285	AT5G49900	Beta-glucosidase, GBA2 type family protein
GWHGAAEX014286	-	-
GWHGAAEX014297	AT1G24480	S-adenosyl-L-methionine-dependent methyltransferases superfamily protein
GWHGAAEX014301	AT4G02600	Seven transmembrane MLO family protein
GWHGAAEX014306	-	-
GWHGAAEX014311	-	-
GWHGAAEX014316	AT4G01670
GWHGAAEX014317	AT1G09540	myb domain protein 61
GWHGAAEX014320	-	-
GWHGAAEX014339	AT4G37870	phosphoenolpyruvate carboxykinase 1
GWHGAAEX014344	-	-
GWHGAAEX014366	-	-
GWHGAAEX014375	AT4G39480	cytochrome P450, family 96, subfamily A, polypeptide 9
GWHGAAEX014402	AT4G28700	ammonium transporter 1;4
GWHGAAEX014403	-	-
GWHGAAEX014404	-	-
GWHGAAEX014405	-	-
GWHGAAEX014407	-	-
GWHGAAEX014420	-	-
GWHGAAEX014448	AT5G52290	shortage in chiasmata 1
GWHGAAEX014453	AT1G01750	actin depolymerizing factor 11
GWHGAAEX014466	AT5G41315	basic helix-loop-helix (bHLH) DNA-binding superfamily protein
GWHGAAEX014479	AT3G54880
GWHGAAEX014480	-	-
GWHGAAEX014483	-	-
GWHGAAEX014486	-	-
GWHGAAEX014494	AT5G23000	myb domain protein 37
GWHGAAEX014523	AT1G56300	Chaperone DnaJ-domain superfamily protein
GWHGAAEX014526	-	-
GWHGAAEX014536	AT4G16120	COBRA-like protein-7 precursor
GWHGAAEX014558	-	-
GWHGAAEX014571	-	-
GWHGAAEX014572	-	-
GWHGAAEX014575	AT1G17160	pfkB-like carbohydrate kinase family protein
GWHGAAEX014580	-	-
GWHGAAEX014623	AT1G32640	Basic helix-loop-helix (bHLH) DNA-binding family protein
GWHGAAEX014624	AT2G45360	Protein of unknown function (DUF1442)
GWHGAAEX014628	-	-
GWHGAAEX014635	-	-
GWHGAAEX014641	-	-
GWHGAAEX014652	AT4G22790	MATE efflux family protein
GWHGAAEX014653	AT2G45420	LOB domain-containing protein 18
GWHGAAEX014657	-	-
GWHGAAEX014661	-	-
GWHGAAEX014662	AT4G17800	Predicted AT-hook DNA-binding family protein
GWHGAAEX014670	-	-
GWHGAAEX014676	AT1G02170	metacaspase 1
GWHGAAEX014681	AT3G55270	mitogen-activated protein kinase phosphatase 1
GWHGAAEX014694	-	-
GWHGAAEX014721	-	-
GWHGAAEX014747	-	-
GWHGAAEX014784	AT5G48370	Thioesterase/thiol ester dehydrase-isomerase superfamily protein
GWHGAAEX014795	AT1G06130	glyoxalase 2-4
GWHGAAEX014809	AT4G24900
GWHGAAEX014811	AT1G27290
GWHGAAEX014826	-	-
GWHGAAEX014850	-	-
GWHGAAEX014873	-	-
GWHGAAEX014876	AT5G57160	DNA ligase IV
GWHGAAEX014898	-	-
GWHGAAEX014907	-	-
GWHGAAEX014910	-	-
GWHGAAEX014912	-	-
GWHGAAEX014929	AT4G38210	expansin A20
GWHGAAEX014938	AT1G76490	hydroxy methylglutaryl CoA reductase 1
GWHGAAEX014941	-	-
GWHGAAEX014946	-	-
GWHGAAEX014953	-	-
GWHGAAEX014963	-	-
GWHGAAEX014964	-	-
GWHGAAEX014968	-	-
GWHGAAEX014969	-	-
GWHGAAEX014972	-	-
GWHGAAEX014994	-	-
GWHGAAEX014996	AT4G19880	Glutathione S-transferase family protein
GWHGAAEX015000	AT4G19880	Glutathione S-transferase family protein
GWHGAAEX015006	-	-
GWHGAAEX015020	AT2G20562
GWHGAAEX015033	-	-
GWHGAAEX015034	AT5G35110
GWHGAAEX015039	AT4G35610	zinc finger (C2H2 type) family protein
GWHGAAEX015069	-	-
GWHGAAEX015070	-	-
GWHGAAEX015071	-	-
GWHGAAEX015073	-	-
GWHGAAEX015081	AT2G14960	Auxin-responsive GH3 family protein
GWHGAAEX015088	AT4G02730	Transducin/WD40 repeat-like superfamily protein
GWHGAAEX015092	-	-
GWHGAAEX015094	AT5G66740	Protein of unknown function (DUF620)
GWHGAAEX015107	AT1G55265	Protein of unknown function, DUF538
GWHGAAEX015130	-	-
GWHGAAEX015133	AT2G34910
GWHGAAEX015135	-	-
GWHGAAEX015136	-	-
GWHGAAEX015147	-	-
GWHGAAEX015150	AT4G28390	ADP/ATP carrier 3
GWHGAAEX015159	AT2G32460	myb domain protein 101
GWHGAAEX015166	-	-
GWHGAAEX015167	-	-
GWHGAAEX015183	AT1G11580	methylesterase PCR A
GWHGAAEX015190	-	-
GWHGAAEX015202	AT1G61667	Protein of unknown function, DUF538
GWHGAAEX015206	AT5G54510	Auxin-responsive GH3 family protein
GWHGAAEX015210	-	-
GWHGAAEX015225	AT4G03270	Cyclin D6;1
GWHGAAEX015226	AT1G31720	Protein of unknown function (DUF1218)
GWHGAAEX015231	AT4G21440	MYB-like 102
GWHGAAEX015233	AT4G10270	Wound-responsive family protein
GWHGAAEX015239	AT2G13680	callose synthase 5
GWHGAAEX015266	AT3G15150	RING/U-box superfamily protein
GWHGAAEX015270	-	-
GWHGAAEX015295	-	-
GWHGAAEX015303	-	-
GWHGAAEX015336	-	-
GWHGAAEX015337	AT3G01470	homeobox 1
GWHGAAEX015338	-	-
GWHGAAEX015341	-	-
GWHGAAEX015362	-	-
GWHGAAEX015363	-	-
GWHGAAEX015393	-	-
GWHGAAEX015421	AT2G46500	phosphoinositide 4-kinase gamma 4
GWHGAAEX015445	AT1G76680	12-oxophytodienoate reductase 1
GWHGAAEX015455	-	-
GWHGAAEX015459	AT3G12670	CTP synthase family protein
GWHGAAEX015464	AT1G01370	Histone superfamily protein
GWHGAAEX015484	-	-
GWHGAAEX015499	AT1G55230	Family of unknown function (DUF716)
GWHGAAEX015501	AT5G13640	phospholipid:diacylglycerol acyltransferase
GWHGAAEX015502	AT1G17420	lipoxygenase 3
GWHGAAEX015510	AT5G21482	cytokinin oxidase 7
GWHGAAEX015547	-	-
GWHGAAEX015558	-	-
GWHGAAEX015559	AT5G20900	jasmonate-zim-domain protein 12
GWHGAAEX015569	AT1G72300	Leucine-rich receptor-like protein kinase family protein
GWHGAAEX015574	-	-
GWHGAAEX015580	AT1G26800	RING/U-box superfamily protein
GWHGAAEX015592	AT1G26880	Ribosomal protein L34e superfamily protein
GWHGAAEX015594	-	-
GWHGAAEX015596	-	-
GWHGAAEX015597	-	-
GWHGAAEX015607	AT1G23200	Plant invertase/pectin methylesterase inhibitor superfamily
GWHGAAEX015623	AT5G37840
GWHGAAEX015632	-	-
GWHGAAEX015633	AT5G19450	calcium-dependent protein kinase 19
GWHGAAEX015641	AT5G47635	Pollen Ole e 1 allergen and extensin family protein
GWHGAAEX015645	AT4G14540	nuclear factor Y, subunit B3
GWHGAAEX015646	-	-
GWHGAAEX015651	-	-
GWHGAAEX015652	AT4G33905	Peroxisomal membrane 22 kDa (Mpv17/PMP22) family protein
GWHGAAEX015655	-	-
GWHGAAEX015667	AT5G40010	AAA-ATPase 1
GWHGAAEX015669	-	-
GWHGAAEX015709	-	-
GWHGAAEX015711	AT4G17980	NAC domain containing protein 71
GWHGAAEX015721	AT5G51810	gibberellin 20 oxidase 2
GWHGAAEX015737	AT1G32700	PLATZ transcription factor family protein
GWHGAAEX015740	AT1G20060	ATP binding microtubule motor family protein
GWHGAAEX015741	-	-
GWHGAAEX015743	AT5G66110	Heavy metal transport/detoxification superfamily protein
GWHGAAEX015757	-	-
GWHGAAEX015763	-	-
GWHGAAEX015771	-	-
GWHGAAEX015776	AT5G04550	Protein of unknown function (DUF668)
GWHGAAEX015788	-	-
GWHGAAEX015802	AT5G51460	Haloacid dehalogenase-like hydrolase (HAD) superfamily protein
GWHGAAEX015828	-	-
GWHGAAEX015837	-	-
GWHGAAEX015838	AT1G49050	Eukaryotic aspartyl protease family protein
GWHGAAEX015847	-	-
GWHGAAEX015865	-	-
GWHGAAEX015866	AT2G17570	Undecaprenyl pyrophosphate synthetase family protein
GWHGAAEX015872	-	-
GWHGAAEX015897	AT3G22890	ATP sulfurylase 1
GWHGAAEX015904	AT1G73030	SNF7 family protein
GWHGAAEX015905	-	-
GWHGAAEX015906	AT2G26430	arginine-rich cyclin 1
GWHGAAEX015907	-	-
GWHGAAEX015908	AT1G05240	Peroxidase superfamily protein
GWHGAAEX015954	AT4G33580	beta carbonic anhydrase 5
GWHGAAEX015974	AT1G08510	fatty acyl-ACP thioesterases B
GWHGAAEX015975	AT1G80360	Pyridoxal phosphate (PLP)-dependent transferases superfamily protein
GWHGAAEX015980	AT1G15520	pleiotropic drug resistance 12
GWHGAAEX015986	-	-
GWHGAAEX015987	AT1G44770
GWHGAAEX015994	-	-
GWHGAAEX016002	-	-
GWHGAAEX016005	AT1G35210
GWHGAAEX016012	-	-
GWHGAAEX016018	AT4G19220	Tetratricopeptide repeat (TPR)-like superfamily protein
GWHGAAEX016025	AT1G67420	Zn-dependent exopeptidases superfamily protein
GWHGAAEX016032	AT5G13080	WRKY DNA-binding protein 75
GWHGAAEX016047	-	-
GWHGAAEX016053	AT2G33490	hydroxyproline-rich glycoprotein family protein
GWHGAAEX016057	AT5G09360	laccase 14
GWHGAAEX016058	AT5G09360	laccase 14
GWHGAAEX016075	AT2G41220	glutamate synthase 2
GWHGAAEX016076	-	-
GWHGAAEX016080	-	-
GWHGAAEX016084	-	-
GWHGAAEX016085	AT4G17260	Lactate/malate dehydrogenase family protein
GWHGAAEX016094	AT3G17630	cation/H+ exchanger 19
GWHGAAEX016128	-	-
GWHGAAEX016129	-	-
GWHGAAEX016134	AT3G05740	RECQ helicase l1
GWHGAAEX016143	-	-
GWHGAAEX016148	-	-
GWHGAAEX016157	AT2G33550	Homeodomain-like superfamily protein
GWHGAAEX016158	AT5G61900	Calcium-dependent phospholipid-binding Copine family protein
GWHGAAEX016160	AT5G61890	Integrase-type DNA-binding superfamily protein
GWHGAAEX016181	-	-
GWHGAAEX016182	AT3G50170	Plant protein of unknown function (DUF247)
GWHGAAEX016183	AT3G53000	phloem protein 2-A15
GWHGAAEX016184	AT1G08200	UDP-D-apiose/UDP-D-xylose synthase 2
GWHGAAEX016185	-	-
GWHGAAEX016205	AT5G63490	CBS / octicosapeptide/Phox/Bemp1 (PB1) domains-containing protein
GWHGAAEX016211	-	-
GWHGAAEX016212	AT3G02555
GWHGAAEX016227	AT4G26890	mitogen-activated protein kinase kinase kinase 16
GWHGAAEX016232	AT3G14770	Nodulin MtN3 family protein
GWHGAAEX016251	AT1G49010	Duplicated homeodomain-like superfamily protein
GWHGAAEX016253	AT4G24400	CBL-interacting protein kinase 8
GWHGAAEX016256	AT3G21610	Acid phosphatase/vanadium-dependent haloperoxidase-related protein
GWHGAAEX016288	AT1G07770	ribosomal protein S15A
GWHGAAEX016289	-	-
GWHGAAEX016307	-	-
GWHGAAEX016309	-	-
GWHGAAEX016310	-	-
GWHGAAEX016320	-	-
GWHGAAEX016324	-	-
GWHGAAEX016327	AT3G60220	TOXICOS EN LEVADURA 4
GWHGAAEX016329	-	-
GWHGAAEX016332	AT2G44730	Alcohol dehydrogenase transcription factor Myb/SANT-like family protein
GWHGAAEX016338	AT5G07475	Cupredoxin superfamily protein
GWHGAAEX016363	AT3G20230	Ribosomal L18p/L5e family protein
GWHGAAEX016373	AT5G46780	VQ motif-containing protein
GWHGAAEX016374	AT3G02930	Plant protein of unknown function (DUF827)
GWHGAAEX016384	-	-
GWHGAAEX016385	-	-
GWHGAAEX016415	-	-
GWHGAAEX016421	-	-
GWHGAAEX016422	AT1G06440	Ubiquitin carboxyl-terminal hydrolase family protein
GWHGAAEX016429	AT3G11760
GWHGAAEX016435	AT5G06390	FASCICLIN-like arabinogalactan protein 17 precursor
GWHGAAEX016438	-	-
GWHGAAEX016452	-	-
GWHGAAEX016464	AT2G42800	receptor like protein 29
GWHGAAEX016465	-	-
GWHGAAEX016497	AT1G76990	ACT domain repeat 3
GWHGAAEX016502	-	-
GWHGAAEX016518	-	-
GWHGAAEX016528	-	-
GWHGAAEX016542	AT4G08540	DNA-directed RNA polymerase II protein
GWHGAAEX016550	-	-
GWHGAAEX016558	-	-
GWHGAAEX016601	AT4G18760	receptor like protein 51
GWHGAAEX016615	-	-
GWHGAAEX016616	-	-
GWHGAAEX016621	-	-
GWHGAAEX016622	-	-
GWHGAAEX016656	AT5G12900
GWHGAAEX016657	-	-
GWHGAAEX016658	AT1G73730	ETHYLENE-INSENSITIVE3-like 3
GWHGAAEX016663	-	-
GWHGAAEX016693	AT5G12380	annexin 8
GWHGAAEX016694	AT3G10320	Glycosyltransferase family 61 protein
GWHGAAEX016704	-	-
GWHGAAEX016737	AT5G15730	Protein kinase superfamily protein
GWHGAAEX016738	-	-
GWHGAAEX016742	-	-
GWHGAAEX016747	AT5G06990	Protein of unknown function, DUF617
GWHGAAEX016754	-	-
GWHGAAEX016758	-	-
GWHGAAEX016761	AT3G03270	Adenine nucleotide alpha hydrolases-like superfamily protein
GWHGAAEX016773	AT2G37310	Pentatricopeptide repeat (PPR) superfamily protein
GWHGAAEX016789	AT1G69310	WRKY DNA-binding protein 57
GWHGAAEX016790	AT5G07890	myosin heavy chain-related
GWHGAAEX016827	-	-
GWHGAAEX016828	AT3G22600	Bifunctional inhibitor/lipid-transfer protein/seed storage 2S albumin superfamily protein
GWHGAAEX016829	AT3G22600	Bifunctional inhibitor/lipid-transfer protein/seed storage 2S albumin superfamily protein
GWHGAAEX016830	-	-
GWHGAAEX016875	AT3G54720	Peptidase M28 family protein
GWHGAAEX016882	-	-
GWHGAAEX016889	-	-
GWHGAAEX016891	-	-
GWHGAAEX016899	-	-
GWHGAAEX016914	-	-
GWHGAAEX016923	-	-
GWHGAAEX016926	-	-
GWHGAAEX016940	-	-
GWHGAAEX016944	AT1G79160
GWHGAAEX016960	-	-
GWHGAAEX016966	-	-
GWHGAAEX016967	AT2G21710	Mitochondrial transcription termination factor family protein
GWHGAAEX016970	AT1G09970	Leucine-rich receptor-like protein kinase family protein
GWHGAAEX016971	-	-
GWHGAAEX016975	AT5G49630	amino acid permease 6
GWHGAAEX016988	-	-
GWHGAAEX016993	-	-
GWHGAAEX016994	-	-
GWHGAAEX017003	AT1G70540	Plant invertase/pectin methylesterase inhibitor superfamily protein
GWHGAAEX017009	-	-
GWHGAAEX017016	-	-
GWHGAAEX017024	AT2G48010	receptor-like kinase in in flowers 3
GWHGAAEX017028	-	-
GWHGAAEX017033	-	-
GWHGAAEX017048	AT5G66390	Peroxidase superfamily protein
GWHGAAEX017060	AT3G23250	myb domain protein 15
GWHGAAEX017061	AT1G08640	Chloroplast J-like domain 1
GWHGAAEX017065	AT1G11050	Protein kinase superfamily protein
GWHGAAEX017066	-	-
GWHGAAEX017089	AT1G33360	ATP-dependent Clp protease
GWHGAAEX017094	AT4G24290	MAC/Perforin domain-containing protein
GWHGAAEX017112	AT3G54000
GWHGAAEX017113	AT5G05950	maternal effect embryo arrest 60
GWHGAAEX017135	AT5G24318	O-Glycosyl hydrolases family 17 protein
GWHGAAEX017160	AT2G39420	alpha/beta-Hydrolases superfamily protein
GWHGAAEX017162	-	-
GWHGAAEX017163	AT1G07710	Ankyrin repeat family protein
GWHGAAEX017180	AT3G53340	nuclear factor Y, subunit B10
GWHGAAEX017192	AT3G08760	Protein kinase superfamily protein
GWHGAAEX017205	AT5G01300	PEBP (phosphatidylethanolamine-binding protein) family protein
GWHGAAEX017213	AT2G45300	RNA 3'-terminal phosphate cyclase/enolpyruvate transferase, alpha/beta
GWHGAAEX017243	-	-
GWHGAAEX017244	-	-
GWHGAAEX017249	-	-
GWHGAAEX017250	-	-
GWHGAAEX017253	AT1G14980	chaperonin 10
GWHGAAEX017254	AT5G18980	ARM repeat superfamily protein
GWHGAAEX017266	AT2G41760
GWHGAAEX017280	AT3G27890	NADPH:quinone oxidoreductase
GWHGAAEX017281	AT4G19160
GWHGAAEX017285	AT2G33760	Pentatricopeptide repeat (PPR) superfamily protein
GWHGAAEX017306	-	-
GWHGAAEX017307	-	-
GWHGAAEX017316	AT3G49170	Tetratricopeptide repeat (TPR)-like superfamily protein
GWHGAAEX017349	AT5G58600	Plant protein of unknown function (DUF828)
GWHGAAEX017366	AT4G33790	Jojoba acyl CoA reductase-related male sterility protein
GWHGAAEX017372	-	-
GWHGAAEX017375	AT1G08230	Transmembrane amino acid transporter family protein
GWHGAAEX017386	-	-
GWHGAAEX017396	AT5G06140	sorting nexin 1
GWHGAAEX017397	AT3G15040	Protein of unknown function, DUF584
GWHGAAEX017413	AT1G76250
GWHGAAEX017420	AT1G80270	PENTATRICOPEPTIDE REPEAT 596
GWHGAAEX017421	AT4G35730	Regulator of Vps4 activity in the MVB pathway protein
GWHGAAEX017434	AT1G76070
GWHGAAEX017463	AT4G25290	DNA photolyases;DNA photolyases
GWHGAAEX017479	-	-
GWHGAAEX017495	-	-
GWHGAAEX017503	-	-
GWHGAAEX017506	-	-
GWHGAAEX017508	-	-
GWHGAAEX017526	AT5G39865	Glutaredoxin family protein
GWHGAAEX017529	-	-
GWHGAAEX017558	AT5G27420	carbon/nitrogen insensitive 1
GWHGAAEX017589	AT3G62860	alpha/beta-Hydrolases superfamily protein
GWHGAAEX017595	AT1G49710	fucosyltransferase 12
GWHGAAEX017596	-	-
GWHGAAEX017611	AT3G43110
GWHGAAEX017612	-	-
GWHGAAEX017615	AT1G08470	strictosidine synthase-like 3
GWHGAAEX017651	AT4G20770	Pentatricopeptide repeat (PPR) superfamily protein
GWHGAAEX017658	-	-
GWHGAAEX017704	AT4G33150	lysine-ketoglutarate reductase/saccharopine dehydrogenase bifunctional enzyme
GWHGAAEX017706	-	-
GWHGAAEX017711	-	-
GWHGAAEX017718	AT5G64667	inflorescence deficient in abscission (IDA)-like 2
GWHGAAEX017720	-	-
GWHGAAEX017726	-	-
GWHGAAEX017727	-	-
GWHGAAEX017740	-	-
GWHGAAEX017744	-	-
GWHGAAEX017757	-	-
GWHGAAEX017764	AT1G32170	xyloglucan endotransglucosylase/hydrolase 30
GWHGAAEX017770	-	-
GWHGAAEX017774	AT2G23910	NAD(P)-binding Rossmann-fold superfamily protein
GWHGAAEX017777	AT1G12420	ACT domain repeat 8
GWHGAAEX017786	-	-
GWHGAAEX017807	AT1G05940	cationic amino acid transporter 9
GWHGAAEX017813	AT5G51190	Integrase-type DNA-binding superfamily protein
GWHGAAEX017819	AT4G16820	alpha/beta-Hydrolases superfamily protein
GWHGAAEX017852	AT3G15352	cytochrome c oxidase 17
GWHGAAEX017855	-	-
GWHGAAEX017861	AT4G31800	WRKY DNA-binding protein 18
GWHGAAEX017872	AT5G58200	Calcineurin-like metallo-phosphoesterase superfamily protein
GWHGAAEX017874	-	-
GWHGAAEX017909	AT2G03380	Pentatricopeptide repeat (PPR) superfamily protein
GWHGAAEX017914	AT2G29100	glutamate receptor 2.9
GWHGAAEX017919	AT5G57620	myb domain protein 36
GWHGAAEX017925	AT5G57510
GWHGAAEX017935	-	-
GWHGAAEX017950	-	-
GWHGAAEX017960	-	-
GWHGAAEX017968	-	-
GWHGAAEX017969	-	-
GWHGAAEX017970	-	-
GWHGAAEX017971	AT4G19460	UDP-Glycosyltransferase superfamily protein
GWHGAAEX017972	AT4G23840	Leucine-rich repeat (LRR) family protein
GWHGAAEX017984	AT1G34355	forkhead-associated (FHA) domain-containing protein
GWHGAAEX017997	-	-
GWHGAAEX018011	-	-
GWHGAAEX018031	-	-
GWHGAAEX018032	-	-
GWHGAAEX018033	AT4G18910	NOD26-like intrinsic protein 1;2
GWHGAAEX018050	-	-
GWHGAAEX018055	AT5G40250	RING/U-box superfamily protein
GWHGAAEX018060	-	-
GWHGAAEX018070	-	-
GWHGAAEX018071	-	-
GWHGAAEX018073	-	-
GWHGAAEX018094	-	-
GWHGAAEX018108	-	-
GWHGAAEX018115	-	-
GWHGAAEX018126	-	-
GWHGAAEX018142	AT5G56550	oxidative stress 3
GWHGAAEX018143	AT5G15490	UDP-glucose 6-dehydrogenase family protein
GWHGAAEX018144	-	-
GWHGAAEX018156	-	-
GWHGAAEX018164	-	-
GWHGAAEX018183	AT5G60710	Zinc finger (C3HC4-type RING finger) family protein
GWHGAAEX018190	AT5G60680	Protein of unknown function, DUF584
GWHGAAEX018214	-	-
[truncated: 82 more rows]
